# Supplementary material for: SIV Infection Regulates Compartmentalization of Circulating Blood Plasma miRNAs within Extracellular Vesicles (EVs) and Extracellular Condensates (ECs) and Decreases EV-Associated miRNA-128
Source: Viruses. 2023 Feb 24;15(3):622. doi: 10.3390/v15030622 (PMC10059597; doi:10.3390/v15030622)
Supplement: Supplementary file 1 [file viruses-15-00622-s001.zip]

Archive with 3 entries (3 files):
- Supplemental Table S1. BEV and BEC raw miR counts for pre-infection and pre-treatment blood samples from 15 macaques.xlsx
- Supplemental Table S2. VEH_SIV EV and EC raw miR counts.xlsx
- Supplemental Table S3. miR-128-3p KEGG pathway and Disease Ontology analysis.xlsx
