# Supplementary material for: SIV Infection Regulates Compartmentalization of Circulating Blood Plasma miRNAs within Extracellular Vesicles (EVs) and Extracellular Condensates (ECs) and Decreases EV-Associated miRNA-128
Source: Viruses. 2023 Feb 24;15(3):622. doi: 10.3390/v15030622 (PMC10059597; doi:10.3390/v15030622)
Supplement: Supplementary file 1 [file viruses-15-00622-s001.zip › Supplemental Table S1. BEV and BEC raw miR counts for pre-infection and pre-treatment blood samples from 15 macaques.xlsx]

## Sheet: Sheet1
Supplemental Table S1. EVs and ECs raw miRNA counts for pre-infection and pre-treatment blood samples from 15 macaques
EVs																		ECs
miRNA	JD66_EVs	IN24_EVs	JH47_EVs	JI45_EVs	JC85_EVs	JT80_EVs	LM56_EVs	LA88_EVs	LN60_EVs	LA55_EVs	KV50_EVs	LM85_EVs	HN79_EVs	HN39_EVs	HI78_EVs			miRs	JD66_ECs	IN24_ECs	JH47_ECs	JI45_ECs	JC85_ECs	JT80_ECs	LM56_ECs	LA88_ECs	LN60_ECs	LA55_ECs	KV50_ECs	LM85_ECs	HN79_ECs	HN39_ECs	HI78_ECs
mml-let-7a-5p	179	1748	441	16	5499	303	31	348	23	2376	1444	36	197	1517	364			mml-miR-16-5p	3236	3144	1520	1487	7279	1415	253	1568	994	14164	3036	982	1107	6908	4643
mml-let-7c-5p	179	1739	442	16	5474	306	32	344	22	2371	1375	37	194	1511	364			mml-miR-191-5p	747	4268	3444	852	6894	1699	164	257	648	3937	852	1262	979	7469	5063
mml-miR-26a-5p	150	1843	503	7	6670	253	24	265	10	1699	103	70	273	1252	252			mml-miR-27a-3p	4339	4071	1168	1083	8917	775	89	1110	493	1745	880	641	827	9560	3712
mml-miR-191-5p	197	1418	428	7	5233	224	6	144	24	571	53	23	263	753	232			mml-miR-27b-3p	4289	4008	1138	1069	8827	760	88	1101	485	1721	870	620	808	9378	3589
mml-let-7f-5p	35	704	177	3	2572	85	4	141	10	651	84	13	121	428	99			mml-miR-376c-3p	1919	2295	1308	1116	4623	704	53	872	292	1339	1032	353	847	8890	1760
mml-let-7g-5p	38	459	117	1	1646	69	1	104	8	530	34	6	98	334	85			mml-miR-451	457	775	310	308	1070	606	123	882	339	16139	1608	871	460	1069	2070
mml-miR-16-5p	70	378	91	3	1694	65	9	108	4	521	76	42	51	351	72			mml-miR-23a-3p	1087	814	943	615	4735	549	62	472	503	1367	817	684	361	3378	1836
mml-let-7b-5p	42	340	112	8	782	87	13	79	2	527	59	22	59	351	90			mml-miR-23b-3p	1079	810	938	611	4722	545	61	464	498	1362	813	681	356	3354	1828
mml-let-7d	50	461	124	2	1421	74	9	64	4	225	57	2	57	253	62			mml-miR-26a-5p	121	1198	513	257	968	416	68	116	245	778	238	471	531	2721	2377
mml-miR-23a-3p	32	297	57	5	642	64	6	15	3	206	40	28	52	204	82			mml-miR-221-3p	1251	573	416	560	2781	376	39	294	404	1688	632	344	272	1578	1027
mml-miR-27a-3p	20	234	47	5	611	43	6	49	0	211	28	1	41	209	56			mml-miR-21-5p	1162	934	320	322	994	266	44	634	328	789	484	296	253	3667	860
mml-miR-23b-3p	31	291	57	5	638	63	6	15	3	206	38	28	52	202	80			mml-miR-185-5p	267	842	507	240	2172	236	17	203	163	934	470	157	221	2803	538
mml-miR-27b-3p	19	210	43	5	562	42	6	46	0	194	28	1	41	201	48			mml-miR-376b-3p	672	660	367	412	1882	189	21	339	96	492	361	109	223	2572	630
mml-miR-126	26	221	33	0	634	41	4	46	9	221	6	19	26	113	49			mml-miR-376a-3p	673	651	348	421	1831	187	22	345	96	478	366	112	222	2549	599
mml-miR-203	6	79	38	8	54	67	15	19	6	17	95	21	99	155	44			mml-miR-17-5p	357	600	409	207	1190	177	26	94	120	925	278	176	252	1587	859
mml-miR-21-5p	8	112	35	9	191	37	8	11	0	84	34	53	69	80	47			mml-miR-126	851	643	368	247	836	184	31	171	100	357	140	112	187	1245	750
mml-miR-17-5p	19	160	44	0	632	32	1	21	1	174	9	13	13	155	16			mml-let-7g-5p	54	897	271	100	351	163	18	130	103	1547	227	151	209	1028	572
mml-miR-22	17	111	38	5	343	45	2	14	4	54	23	5	60	112	24			mml-miR-423-5p	311	288	239	210	1278	153	29	192	184	561	289	120	108	765	352
mml-miR-26b-5p	16	99	33	2	307	22	1	57	8	174	18	4	33	101	28			mml-miR-320a	411	282	207	201	1000	106	55	215	123	539	221	152	151	624	370
mml-miR-320a	23	114	24	6	143	22	5	9	1	65	31	4	37	133	21			mml-miR-320b	410	282	206	201	999	105	55	215	123	537	221	151	151	621	370
mml-miR-320b	23	114	24	6	141	22	5	9	1	65	31	4	37	133	21			mml-let-7b-5p	324	745	271	173	432	99	51	160	96	546	198	164	94	556	239
mml-miR-142-3p	14	117	40	0	472	17	0	39	4	78	8	14	19	88	30			mml-miR-22	245	319	153	148	918	128	18	257	255	383	234	90	101	611	252
mml-let-7i-5p	17	117	38	0	288	21	3	19	1	84	30	12	14	68	24			mml-miR-486-5p	265	237	142	105	653	148	21	119	102	1376	367	128	43	438	380
mml-miR-423-5p	22	119	51	1	345	19	0	11	2	116	10	19	39	76	28			mml-miR-106b-5p	78	451	145	68	438	101	6	85	37	596	141	89	127	1042	297
mml-miR-221-3p	15	90	31	3	314	20	6	6	3	30	23	5	22	93	23			mml-miR-30d-5p	436	202	184	207	655	130	28	78	58	236	123	132	140	727	552
mml-miR-451	17	69	36	0	73	48	3	33	4	350	80	36	6	96	39			mml-miR-382-5p	262	153	257	219	755	92	14	108	58	175	121	60	56	816	270
mml-miR-376c-3p	17	91	48	1	430	14	1	31	1	37	1	10	25	58	29			mml-miR-361-5p	191	109	212	113	700	100	20	53	75	214	147	109	84	562	434
mml-miR-484	10	96	19	0	339	6	0	0	1	34	5	18	5	37	13			mml-miR-409-3p	263	194	363	155	819	90	6	48	44	209	130	60	44	653	223
mml-miR-184	8	5	17	11	5	3	5	1	0	5	247	0	9	3	47			mml-miR-146a-5p	228	272	161	71	593	94	28	102	142	284	217	152	66	929	302
mml-miR-151-5p	17	47	12	0	191	26	1	17	2	64	1	6	11	54	15			mml-miR-146b-5p	223	267	159	69	582	93	28	99	133	272	210	148	64	900	297
mml-miR-6132	8	54	13	3	21	14	1	1	1	27	31	30	7	25	26			mml-let-7a-5p	138	428	75	89	316	95	20	121	113	600	183	107	134	494	400
mml-miR-185-5p	12	74	43	0	306	9	0	12	1	42	2	3	6	28	6			mml-let-7c-5p	138	428	75	89	315	95	19	121	113	595	183	107	133	492	404
mml-miR-106b-5p	13	73	19	0	167	7	1	18	0	57	10	6	5	31	4			mml-miR-154-5p	121	95	306	155	682	92	5	94	78	223	127	40	42	925	158
mml-miR-376b-3p	9	40	26	0	214	18	3	12	1	9	0	9	19	31	9			mml-miR-6529-5p	173	210	185	127	670	50	4	123	63	138	127	44	43	514	142
mml-miR-376a-3p	9	41	22	0	195	15	3	15	0	9	0	11	18	30	7			mml-miR-484	98	114	238	85	653	141	9	20	106	440	109	94	36	362	264
mml-let-7e-5p	6	37	7	0	67	8	3	7	0	60	8	1	6	56	6			mml-miR-186-5p	209	207	155	121	546	47	7	96	36	366	91	75	55	648	158
mml-miR-486-5p	10	46	8	0	96	15	1	0	0	73	16	1	2	35	10			mml-let-7i-5p	267	699	106	117	231	45	6	216	68	401	153	58	51	363	111
mml-miR-1-3p	3	8	14	3	3	9	2	0	0	8	155	7	0	5	17			mml-miR-24-3p	83	138	99	82	375	86	13	71	154	373	101	66	39	179	181
mml-miR-24-3p	5	45	11	0	107	5	0	5	0	31	1	1	6	12	14			mml-miR-223	55	119	107	75	350	56	7	60	31	152	60	17	53	459	128
mml-miR-146a-5p	3	22	5	0	93	15	3	8	3	14	5	6	4	24	6			mml-miR-26b-5p	30	157	61	55	162	60	10	23	29	186	60	71	68	697	256
mml-miR-10a-5p	4	21	7	0	81	15	2	3	0	55	0	6	0	16	14			mml-miR-425	206	102	98	70	386	71	9	55	57	178	105	53	47	351	218
mml-miR-146b-5p	2	18	5	0	90	9	3	8	3	14	5	3	3	21	5			mml-miR-187-3p	67	127	157	55	428	53	1	35	41	133	78	29	23	574	95
mml-miR-205	3	16	5	2	7	6	1	0	0	2	16	4	15	31	6			mml-miR-377-3p	98	96	64	58	331	54	6	43	28	119	42	27	45	529	153
mml-miR-28-5p	3	33	13	0	151	7	0	5	0	20	1	7	14	11	5			mml-miR-144	43	93	8	10	50	25	2	511	8	789	135	22	42	197	99
mml-miR-30d-5p	4	29	4	0	89	12	0	1	0	28	2	0	4	25	10			mml-miR-222-3p	149	89	38	53	291	32	10	20	56	268	44	61	23	228	134
mml-miR-127-3p	5	20	23	0	184	9	1	0	0	3	3	0	3	14	9			mml-let-7d	41	260	42	66	171	28	12	52	50	211	58	51	57	190	161
mml-miR-181a-5p	5	27	2	0	129	5	1	5	0	21	5	0	2	23	6			mml-let-7f-5p	34	282	24	33	141	33	8	57	47	277	85	26	90	270	171
mml-miR-100-5p	0	1	0	0	4	2	1	2	0	2	355	0	0	0	0			mml-miR-151-5p	64	350	94	52	180	28	7	77	23	92	92	30	35	223	60
mml-miR-107-3p	4	26	2	2	49	5	0	3	0	13	8	0	5	16	11			mml-miR-181a-5p	70	75	54	58	324	36	11	51	91	85	51	82	43	293	129
mml-miR-361-5p	4	20	9	0	106	7	0	2	0	20	6	5	3	18	9			mml-miR-323b-3p	157	69	85	68	369	44	6	21	20	85	38	21	16	267	91
mml-miR-29b-3p	1	19	4	0	38	2	2	9	0	38	1	6	6	7	1			mml-miR-25	116	100	58	57	241	49	3	36	39	337	100	34	20	204	113
mml-miR-98	1	48	4	0	125	5	0	4	1	16	1	0	6	14	7			mml-miR-380-3p	115	29	81	74	282	37	4	24	48	65	48	19	24	352	71
mml-miR-103-3p	4	22	2	2	49	4	0	3	0	12	3	0	0	14	7			mml-miR-140-5p	23	175	51	42	321	26	3	44	36	71	80	36	24	372	90
mml-miR-187-3p	3	21	7	0	107	3	1	1	0	0	0	0	2	14	11			mml-miR-337-5p	56	119	27	70	237	28	4	51	65	137	48	15	44	230	77
mml-miR-382-5p	4	23	10	0	98	3	0	0	1	10	3	4	0	11	8			mml-miR-369-3p	59	68	46	42	192	17	3	97	25	110	53	15	45	297	90
mml-miR-409-3p	4	8	9	0	113	4	0	1	0	0	4	0	2	12	6			mml-miR-106a-5p	64	127	78	42	257	21	2	30	20	126	44	32	25	240	117
mml-miR-186-5p	2	29	5	1	53	3	0	7	2	14	0	2	3	6	13			mml-miR-10a-5p	103	64	63	52	213	54	9	24	41	82	51	41	30	192	122
mml-miR-18b	2	29	4	0	68	1	1	3	1	16	0	5	2	26	4			mml-miR-487b-3p	18	38	76	29	183	38	3	3	32	115	19	26	25	227	105
mml-miR-15b-5p	2	31	6	0	71	0	0	3	0	13	6	0	2	13	5			mml-miR-369-5p	27	46	54	49	200	20	1	23	14	107	56	22	36	182	45
mml-miR-29c-3p	1	12	1	0	28	3	2	8	0	20	0	4	5	7	1			mml-miR-421	132	72	45	39	211	22	3	25	13	47	40	10	37	210	98
mml-miR-28-3p	6	19	7	0	89	3	1	0	0	6	0	0	3	20	2			mml-miR-151-3p	100	48	66	58	171	29	4	62	14	37	58	19	27	248	57
mml-miR-6529-5p	1	13	3	0	80	5	0	3	0	5	0	0	3	6	2			mml-miR-29b-3p	52	124	16	26	90	37	6	26	67	143	52	18	44	228	87
mml-miR-7	4	9	4	6	26	1	1	1	0	2	48	0	1	2	3			mml-miR-130b-3p	65	65	36	37	200	29	4	32	49	85	45	20	36	174	54
mml-miR-140-5p	0	14	4	0	78	5	0	1	0	10	0	0	4	3	6			mml-miR-29c-3p	43	117	12	27	80	31	6	26	63	133	52	17	42	222	72
mml-miR-10b-5p	0	8	1	0	25	4	0	0	0	36	0	0	0	14	6			mml-miR-889-3p	22	25	33	51	150	14	0	47	6	58	45	11	31	279	48
mml-miR-18a-5p	2	18	2	0	50	0	2	3	1	16	0	5	2	14	0			mml-miR-127-3p	35	121	111	59	100	31	12	16	30	39	30	12	31	184	63
mml-miR-155	3	13	4	0	51	3	1	2	0	7	4	0	1	12	2			mml-miR-432-5p	77	41	70	49	113	37	4	11	10	45	15	18	26	167	61
mml-miR-206	1	9	3	0	0	1	0	0	0	1	14	0	0	0	1			mml-miR-18b	9	104	44	23	114	22	3	10	16	148	33	14	42	199	72
mml-miR-487b-3p	3	22	6	1	65	0	0	1	0	1	0	0	5	12	0			mml-miR-122a-5p	7	51	59	12	55	55	8	46	30	179	68	200	5	141	13
mml-miR-106a-5p	4	10	8	0	52	8	0	0	0	8	0	13	0	6	0			mml-miR-92a-3p	87	34	51	38	106	26	5	39	36	139	63	20	14	104	70
mml-miR-29a-3p	3	0	2	0	14	5	1	4	1	24	6	0	0	2	1			mml-miR-199a-3p	22	63	53	17	82	21	3	62	24	191	104	61	7	188	35
mml-miR-144	3	2	7	0	13	5	0	16	1	23	23	2	5	10	0			mml-miR-145-5p	23	38	24	17	53	67	16	31	22	132	67	79	8	65	72
mml-miR-222-3p	1	10	2	0	45	5	0	0	0	4	3	0	0	11	0			mml-miR-142-3p	20	189	9	11	157	14	0	31	21	32	49	17	29	178	75
mml-miR-99a-5p	8	15	3	0	11	4	0	1	1	18	5	0	5	5	1			mml-miR-20a-5p	36	77	15	24	94	15	3	13	9	292	24	26	17	162	85
mml-miR-423-3p	3	11	2	1	51	0	0	0	0	9	1	0	0	9	0			mml-miR-340-5p	58	68	20	20	90	13	2	60	4	36	36	10	21	197	71
mml-miR-181b-5p	1	17	2	0	30	1	0	3	0	10	3	13	1	7	2			mml-miR-143-3p	19	45	31	18	57	31	2	79	15	210	94	69	4	94	27
mml-miR-425	1	8	5	0	38	6	0	0	0	9	0	1	0	0	3			mml-miR-543-3p	42	15	40	28	221	25	5	7	16	46	27	20	6	152	66
mml-miR-223	0	14	4	0	33	4	0	1	0	4	4	0	6	3	5			mml-miR-654-3p	14	20	59	44	150	17	2	23	21	48	33	11	16	163	44
mml-miR-125b-5p	0	5	5	1	10	0	0	1	0	2	19	0	0	1	0			mml-miR-378d	37	48	43	23	112	22	4	38	23	92	79	47	17	170	16
mml-miR-30a-3p	3	9	3	0	32	3	1	3	0	15	1	0	0	5	7			mml-miR-107-3p	32	97	13	23	60	14	6	38	38	189	35	30	15	81	58
mml-miR-154-5p	0	6	6	0	54	1	0	2	0	3	0	0	1	5	1			mml-miR-103-3p	32	96	13	23	60	14	6	38	38	189	35	31	15	80	58
mml-miR-130a-3p	0	2	0	2	2	2	0	0	0	2	4	0	2	15	2			mml-miR-29a-3p	26	87	26	14	62	15	6	22	39	92	38	34	17	144	79
mml-miR-454-3p	0	5	1	0	42	0	0	0	0	6	0	0	3	12	0			mml-miR-28-5p	22	81	29	30	121	19	3	8	11	38	29	8	26	149	43
mml-miR-30a-5p	0	1	1	0	10	3	0	4	0	12	3	0	4	5	3			mml-miR-28-3p	89	43	34	33	89	18	8	20	6	24	19	21	16	104	59
mml-miR-125a-5p	0	6	5	0	14	1	0	0	0	19	2	0	1	1	1			mml-miR-18a-5p	5	83	26	16	76	15	0	10	12	119	26	14	34	150	50
mml-miR-340-5p	3	10	2	0	48	3	0	1	0	1	0	0	0	0	2			mml-miR-30a-3p	33	47	31	10	76	12	7	9	9	34	26	19	12	175	93
mml-miR-20a-5p	1	5	1	0	28	1	0	2	0	7	3	8	4	5	1			mml-miR-181b-5p	62	31	42	25	107	12	3	14	16	27	18	23	27	117	55
mml-miR-652	0	12	2	0	36	0	0	0	0	0	0	0	0	11	1			mml-miR-423-3p	6	17	37	22	81	21	12	9	20	133	9	20	24	50	73
mml-miR-486-3p	0	7	3	1	40	0	0	0	0	13	3	0	0	7	2			mml-miR-99a-5p	16	40	26	34	47	40	4	19	25	121	47	33	11	66	30
mml-miR-378d	3	18	8	1	16	2	1	0	0	2	1	0	6	4	2			mml-miR-134-5p	47	16	34	32	81	20	0	15	25	49	23	12	21	113	27
mml-miR-1260b	0	1	0	0	4	0	0	1	0	0	0	1	0	4	6			mml-miR-206	35	9	67	8	64	23	9	65	14	71	107	130	6	7	32
mml-miR-151-3p	5	2	3	0	29	5	0	0	0	2	0	0	2	5	4			mml-miR-20b-5p	26	30	22	13	103	8	3	13	3	43	18	13	14	104	47
mml-miR-421	2	6	0	0	56	2	0	1	0	4	0	0	1	4	2			mml-miR-381-3p	27	29	31	20	63	18	3	2	6	27	13	11	23	111	38
mml-miR-335-5p	2	3	6	0	11	0	1	2	0	16	0	6	0	6	0			mml-miR-652	23	41	22	22	88	7	0	16	9	67	35	5	7	80	25
mml-miR-139-5p	3	5	1	0	15	2	0	1	0	22	0	0	3	1	1			mml-miR-335-5p	17	53	11	6	60	12	0	57	5	40	48	15	9	141	31
mml-miR-429-3p	0	0	2	1	3	2	0	1	0	1	6	0	3	7	4			mml-miR-15b-5p	16	29	18	13	36	14	2	18	23	124	32	5	16	34	42
mml-miR-92a-3p	2	1	2	0	19	5	0	1	2	2	1	1	1	8	3			mml-miR-598-3p	5	16	40	34	88	36	1	10	7	79	33	6	11	68	20
mml-miR-130b-3p	3	6	0	0	43	0	0	0	0	0	6	0	1	3	1			mml-miR-128a-3p	19	16	41	15	58	11	3	10	17	66	9	12	8	63	35
mml-miR-122a-5p	1	1	6	0	2	6	1	1	0	16	10	0	0	4	4			mml-miR-210-3p	28	40	24	17	78	12	0	11	32	49	10	7	8	54	11
mml-miR-30c-5p	0	6	1	0	19	5	0	1	0	6	0	0	4	10	1			mml-miR-433-3p	47	18	31	25	77	11	0	9	7	25	7	5	6	60	26
mml-miR-377-3p	0	8	5	0	32	4	0	1	1	0	0	0	0	7	1			mml-miR-101-3p	20	44	11	8	43	8	0	22	2	59	25	11	14	105	31
mml-miR-186-3p	1	0	2	0	2	6	0	2	0	3	7	6	0	3	1			mml-miR-128b-3p	18	15	29	14	51	11	3	10	14	63	7	10	7	49	34
mml-miR-369-5p	1	6	1	0	43	3	1	4	0	1	0	0	2	2	0			mml-miR-339-3p	15	25	14	9	55	11	1	14	10	66	11	8	10	45	24
mml-miR-432-5p	4	3	4	0	29	0	0	0	2	0	0	0	2	6	2			mml-miR-197-3p	30	12	27	10	104	8	2	12	3	20	19	6	2	41	29
mml-miR-15a-5p	1	5	5	0	24	0	0	2	0	7	2	1	2	2	5			mml-miR-486-3p	18	29	12	11	24	13	1	14	7	130	36	13	4	26	36
mml-miR-150-5p	0	4	3	0	17	1	2	2	0	11	1	4	0	1	0			mml-miR-17-3p	9	27	11	19	47	4	0	26	6	42	15	8	7	75	16
mml-miR-128a-3p	0	14	8	0	16	0	1	0	1	4	3	19	0	1	2			mml-miR-342-3p	4	7	11	1	24	15	6	0	12	28	13	48	4	94	67
mml-miR-142-5p	0	3	1	0	20	2	0	4	0	5	0	0	0	11	0			mml-miR-142-5p	20	52	7	4	31	8	1	19	3	21	7	10	8	124	35
mml-miR-342-3p	0	7	1	0	6	0	0	0	0	11	0	12	0	8	1			mml-miR-323a-3p	26	15	18	18	50	6	0	7	6	21	11	5	5	56	14
mml-miR-20b-5p	2	7	0	0	33	0	0	1	0	3	0	3	0	10	1			mml-miR-19b	21	11	20	6	57	5	0	10	11	53	14	3	6	46	16
mml-miR-409-5p	1	3	0	0	42	4	0	0	0	0	0	0	6	3	0			mml-miR-627-5p	26	17	9	14	72	5	1	18	8	30	20	3	12	66	18
mml-miR-369-3p	1	3	0	0	38	0	0	2	0	3	0	0	4	3	0			mml-miR-30a-5p	25	14	4	6	34	10	4	11	16	40	21	12	5	54	29
mml-miR-190a-5p	1	1	0	0	13	1	0	2	0	10	0	1	0	4	2			mml-miR-148a-3p	14	21	13	8	47	7	0	17	8	25	10	1	10	50	18
mml-miR-199a-3p	1	7	0	0	9	5	0	2	0	8	2	0	1	12	1			mml-miR-98	12	71	7	8	24	3	0	9	2	47	8	4	9	36	23
mml-miR-143-3p	1	1	3	0	0	1	0	0	1	6	4	0	1	0	0			mml-miR-10b-5p	13	13	19	4	27	23	3	10	24	62	31	27	6	32	15
mml-miR-337-5p	1	1	4	0	25	2	0	2	0	1	0	0	1	5	2			mml-miR-30c-5p	6	23	11	0	17	4	0	3	8	19	2	5	18	34	36
mml-miR-1249	0	0	1	1	2	4	11	9	2	1	0	1	3	2	6			mml-miR-660-5p	36	27	12	9	41	8	1	8	10	10	10	8	7	30	16
mml-miR-380-3p	5	12	2	0	32	0	0	1	0	0	0	0	2	3	3			mml-miR-532-5p	20	12	12	5	51	20	0	2	4	10	15	9	2	72	14
mml-miR-370-3p	1	5	2	0	21	2	0	0	0	0	2	6	0	1	0			mml-miR-150-5p	4	7	7	0	16	13	2	2	8	9	9	8	5	49	67
mml-miR-93-5p	5	1	3	0	6	4	0	1	1	0	0	13	1	0	1			mml-miR-331-3p	9	18	12	3	15	11	0	0	7	10	4	9	1	22	40
mml-miR-875-5p	1	0	2	0	7	1	0	1	0	0	2	0	2	1	1			mml-miR-15a-5p	9	15	1	4	20	2	0	24	4	74	18	10	5	36	11
mml-miR-128b-3p	0	8	4	0	12	0	1	0	0	4	0	19	0	1	0			mml-miR-495-3p	7	2	11	12	33	10	1	3	7	26	12	0	7	48	15
mml-miR-323b-3p	1	11	2	0	23	0	0	0	0	4	0	0	0	1	4			mml-miR-181a-3p	20	15	9	8	39	7	1	15	5	11	9	1	1	40	9
mml-miR-25	0	1	1	0	15	0	0	2	1	5	11	0	1	6	0			mml-miR-30e-5p	23	14	12	3	26	9	1	10	6	15	9	7	13	46	32
mml-miR-31-5p	0	1	1	0	1	0	0	0	0	0	14	2	1	2	3			mml-miR-7	15	14	2	0	18	15	2	8	6	44	7	6	2	18	28
mml-miR-542-3p	1	2	0	0	0	3	0	0	0	1	3	1	1	0	3			mml-miR-130a-3p	20	16	8	1	29	3	3	15	7	16	6	6	2	35	6
mml-miR-638	4	0	6	1	1	0	1	0	2	1	3	0	5	0	0			mml-miR-378a	9	13	5	2	22	7	0	15	5	29	21	10	2	33	8
mml-miR-134-5p	4	0	1	0	21	0	0	2	0	2	0	0	1	4	3			mml-miR-139-5p	8	11	8	6	17	15	1	6	7	17	14	16	6	19	9
mml-miR-101-3p	2	8	1	0	8	0	0	2	0	4	0	0	0	5	0			mml-miR-93-5p	11	9	2	2	16	5	0	6	2	13	22	7	5	42	2
mml-miR-498	0	0	0	6	0	0	0	0	20	0	0	10	3	0	1			mml-miR-100-5p	7	11	7	4	4	17	2	5	8	47	22	15	1	16	8
mml-miR-9-5p	0	5	1	0	4	0	0	0	0	0	13	0	0	0	0			mml-miR-409-5p	2	10	6	6	24	10	0	1	3	13	2	3	7	20	29
mml-miR-657	0	1	4	0	3	1	1	0	1	2	2	4	0	1	1			mml-miR-539	21	7	5	4	28	3	0	3	0	5	5	2	4	35	9
mml-miR-654-3p	0	4	0	0	9	3	0	0	0	2	2	4	1	1	1			mml-miR-299-3p	5	13	1	6	24	3	0	8	3	14	6	1	5	46	10
mml-miR-361-3p	0	0	1	0	15	3	0	0	0	5	0	0	0	8	2			mml-miR-431	7	12	3	12	20	3	0	4	1	5	7	0	3	26	10
mml-miR-193a-5p	1	8	1	0	0	0	0	0	0	12	0	4	0	1	0			mml-miR-324-5p	16	14	6	14	12	4	1	1	7	12	4	2	1	3	12
mml-miR-339-3p	0	5	0	0	14	1	0	0	1	7	0	0	0	6	0			mml-miR-331-5p	5	7	19	7	26	1	0	9	7	43	11	2	2	16	12
mml-miR-548c	0	0	0	0	2	1	0	0	0	2	4	0	0	0	1			mml-miR-132-3p	9	9	3	0	28	2	2	2	5	12	5	10	8	22	17
mml-miR-200a-3p	0	0	2	0	2	2	0	1	0	1	1	0	3	7	2			mml-miR-1249	3	9	13	9	9	11	1	4	14	19	4	9	5	4	14
mml-miR-374b-5p	1	7	0	0	15	1	0	0	0	5	0	0	0	0	0			mml-miR-502-3p	2	3	11	2	16	4	5	9	9	10	3	11	5	27	10
mml-miR-889-3p	1	2	0	0	18	0	0	2	0	1	0	0	0	1	0			mml-miR-339-5p	0	5	2	4	6	6	1	2	5	16	5	1	2	21	8
mml-miR-132-3p	0	2	5	0	6	0	0	0	0	4	0	0	0	2	0			mml-miR-203	2	8	2	1	3	14	5	13	2	14	8	2	2	11	11
mml-miR-331-3p	0	2	0	0	17	1	0	2	0	0	3	0	1	2	0			mml-miR-376a-2-5p	3	4	4	5	21	1	0	4	1	6	6	1	4	47	7
mml-miR-197-3p	2	0	0	0	21	0	0	0	0	0	0	0	0	5	0			mml-miR-136	11	14	3	4	7	4	0	6	0	9	1	1	2	43	6
mml-miR-543-3p	0	6	0	0	20	1	0	0	0	1	0	0	2	0	0			mml-miR-181d	8	6	7	0	13	1	0	5	0	6	3	0	3	32	12
mml-miR-99b-5p	0	5	0	0	3	2	0	1	0	3	1	0	0	0	1			mml-miR-493-3p	7	7	9	8	11	2	1	6	1	11	6	2	5	18	5
mml-miR-196b-5p	0	0	0	0	16	0	0	1	0	1	0	0	1	3	0			mml-miR-498	2	2	0	3	1	5	6	1	3	9	4	6	6	2	9
mml-miR-1224-5p	0	2	0	0	0	0	0	0	1	1	1	15	3	2	1			mml-miR-19a-3p	7	5	2	3	12	3	0	3	0	25	4	2	2	19	6
mml-miR-7176-3p	0	0	2	2	0	2	4	1	1	0	0	0	5	0	0			mml-miR-4446-3p	11	5	4	2	15	4	1	2	4	7	5	4	1	14	3
mml-miR-148a-3p	0	1	4	0	7	1	0	0	0	0	0	0	0	3	2			mml-miR-140-3p	6	5	2	3	13	8	0	1	7	6	3	5	3	25	12
mml-miR-363-5p	0	1	0	0	0	3	1	0	1	0	1	1	2	0	2			mml-miR-493-5p	0	5	9	2	7	6	1	0	2	11	3	0	2	19	15
mml-miR-181d	0	6	0	0	14	0	0	0	0	0	6	0	0	4	0			mml-miR-93-3p	4	2	11	2	8	3	1	3	3	7	3	7	1	16	5
mml-miR-339-5p	1	0	6	0	3	1	0	0	0	2	0	0	0	4	4			mml-miR-196b-5p	5	12	3	2	17	3	0	8	5	3	4	2	1	31	7
mml-miR-330-3p	0	4	0	0	23	3	0	0	0	0	0	0	0	2	2			mml-miR-605	2	4	5	6	20	2	1	0	3	7	2	1	1	4	6
mml-miR-769-5p	0	0	1	0	0	0	0	0	0	1	1	0	0	2	2			mml-miR-338-5p	13	14	3	0	13	0	1	2	1	2	4	2	0	16	10
mml-miR-411-5p	0	4	0	0	9	1	0	5	0	1	2	0	0	0	0			mml-miR-3200-3p	3	4	0	5	0	1	1	13	0	0	3	4	19	5	1
mml-miR-145-5p	1	5	1	0	1	1	0	0	0	2	2	0	0	3	0			mml-miR-148a-5p	2	3	6	8	21	2	0	8	1	8	6	4	0	22	5
mml-miR-125a-3p	1	0	0	1	6	1	0	0	0	6	0	0	0	5	0			mml-miR-411-5p	3	7	8	2	6	1	2	1	3	10	3	0	4	22	5
mml-miR-598-3p	0	1	3	0	12	0	0	0	0	0	3	0	0	0	0			mml-miR-513a	17	2	0	0	0	1	0	0	0	0	0	0	0	50	0
mml-miR-95-3p	2	0	0	0	0	0	0	0	0	5	1	0	0	0	0			mml-miR-574	4	3	11	3	12	5	0	5	3	3	5	5	0	14	3
mml-miR-124a-3p	0	0	8	0	0	0	0	0	0	0	12	0	0	1	0			mml-miR-155	3	8	3	0	9	3	1	0	1	2	1	2	4	20	8
mml-miR-7195-3p	1	3	0	0	1	0	3	2	1	4	0	1	1	1	1			mml-miR-9-3p	2	4	0	1	11	1	0	5	0	15	9	0	0	6	11
mml-miR-195-5p	0	1	1	0	4	3	0	1	0	1	0	0	0	1	0			mml-miR-1180-3p	9	2	2	1	16	1	0	2	3	5	4	0	3	6	3
mml-miR-30e-5p	0	0	0	0	6	1	0	2	0	2	3	0	0	0	0			mml-miR-1271-5p	4	4	7	3	19	2	0	4	1	12	2	1	2	13	3
mml-miR-200c-3p	0	1	0	0	0	0	0	0	0	0	2	0	2	1	0			mml-miR-377-5p	1	4	2	2	17	0	1	4	5	7	1	1	0	13	0
mml-miR-762	0	1	4	3	1	0	0	0	0	1	1	0	1	1	0			mml-miR-513b	15	0	0	0	0	0	3	1	0	0	0	1	0	52	0
mml-miR-433-3p	1	7	2	0	6	0	0	0	0	0	0	0	0	0	0			mml-miR-330-3p	0	3	2	0	19	0	1	0	0	5	1	1	1	17	10
mml-miR-153-2-5p	0	0	1	1	1	0	0	0	2	0	0	1	1	1	1			mml-miR-95-3p	5	2	1	1	1	3	1	3	1	3	11	8	1	25	14
mml-miR-340-3p	1	0	0	0	10	0	0	1	0	0	0	0	7	1	0			mml-miR-205	0	4	1	0	0	2	6	0	1	8	3	2	3	7	15
mml-miR-185-3p	1	6	0	0	1	0	0	0	0	6	0	0	0	2	0			mml-miR-410-3p	4	3	5	5	21	2	0	1	3	2	1	0	4	13	3
mml-miR-1180-3p	1	0	0	0	4	0	0	0	0	5	0	0	0	0	1			mml-miR-9-3-3p	2	3	0	0	8	1	0	5	0	15	8	0	0	4	8
mml-miR-324-5p	0	0	0	0	13	0	0	0	0	3	0	0	0	0	0			mml-miR-15b-3p	8	3	5	5	9	2	0	4	1	25	4	1	2	11	0
mml-miR-17-3p	2	5	0	0	4	1	0	0	0	0	0	0	0	11	0			mml-miR-485-5p	2	5	1	3	15	1	0	3	2	5	1	2	0	6	2
mml-miR-518c-5p	1	0	0	0	0	1	0	0	0	0	0	4	4	2	1			mml-miR-199a	3	7	5	0	10	1	1	1	0	7	3	2	0	19	3
mml-miR-296-3p	0	0	1	0	5	0	0	0	0	0	0	4	0	0	1			mml-miR-199a-5p	3	7	5	0	10	1	1	1	0	7	3	2	0	19	3
mml-miR-381-3p	0	2	0	0	7	0	0	0	0	0	0	0	0	0	0			mml-miR-1-3p	3	1	0	1	3	6	2	6	1	17	6	10	0	2	8
mml-miR-210-3p	1	1	0	0	7	1	0	1	0	2	0	0	0	0	0			mml-let-7e-5p	6	14	5	5	7	2	1	3	0	7	1	1	3	8	3
mml-miR-519a	1	0	0	0	0	1	0	0	0	0	0	4	4	2	1			mml-miR-7195-3p	9	4	3	2	3	2	2	0	12	5	1	7	2	7	6
mml-miR-4446-3p	2	2	0	0	11	0	0	2	0	0	0	0	0	1	0			mml-miR-92b-3p	3	0	7	4	7	4	4	1	4	12	4	1	1	6	12
mml-miR-671-5p	0	1	3	0	2	0	1	1	0	0	0	0	0	0	1			mml-miR-99b-5p	3	4	1	1	10	3	0	0	3	5	3	4	0	11	3
mml-miR-323a-3p	0	0	2	0	9	0	0	0	0	0	0	0	0	3	0			mml-miR-665	2	4	2	0	6	1	0	3	1	5	0	4	2	13	3
mml-let-7b-3p	0	1	2	0	0	1	0	0	0	0	0	3	0	0	0			mml-miR-188-5p	7	4	1	1	6	2	0	3	1	6	5	3	2	9	8
mml-miR-140-3p	0	1	0	0	4	0	0	0	0	0	0	0	0	0	0			mml-miR-494-3p	0	0	4	0	11	2	0	0	5	7	1	2	1	11	0
mml-miR-675-3p	0	0	0	0	0	0	1	1	0	0	0	0	0	0	1			mml-miR-374b-5p	2	6	2	4	8	0	0	2	1	5	0	0	2	9	4
mml-miR-92b-3p	0	2	3	0	1	0	0	0	0	3	1	0	0	0	0			mml-miR-148b-3p	2	5	1	0	10	3	0	3	1	7	2	1	1	10	5
mml-miR-605	1	6	3	0	5	0	0	0	0	0	0	4	0	0	1			mml-miR-125b-5p	1	3	1	0	13	3	0	2	3	13	6	2	1	4	2
mml-miR-19a-3p	0	3	0	0	5	0	0	0	0	0	1	0	1	1	1			mml-miR-485-3p	3	1	7	2	7	3	1	1	2	5	0	1	0	6	5
mml-miR-495-3p	1	0	0	0	4	0	0	0	0	5	0	0	0	3	0			mml-miR-361-3p	2	5	0	1	1	0	0	0	3	2	1	1	1	10	7
mml-miR-193b-3p	0	6	0	0	2	0	0	0	0	4	0	2	0	0	0			mml-miR-125a-5p	4	2	5	0	6	5	1	2	3	8	1	5	3	7	3
mml-miR-523b	1	0	0	0	0	0	0	0	0	0	0	4	4	3	1			mml-miR-21-3p	12	4	1	1	10	0	0	0	1	0	0	2	3	10	2
mml-miR-1227	0	0	0	0	0	0	0	0	1	2	0	0	0	0	0			mml-miR-638	2	1	3	3	1	3	3	2	3	9	3	0	2	1	3
mml-miR-7204-3p	0	1	0	0	1	0	0	0	0	0	0	0	2	0	1			mml-miR-363-3p	2	2	2	5	8	0	0	2	2	1	2	1	1	14	0
mml-miR-138-5p	0	3	4	0	0	2	0	0	0	0	0	0	0	1	0			mml-miR-877-5p	3	3	0	1	7	0	0	3	3	3	3	1	1	13	1
mml-miR-663	0	0	0	0	0	0	5	0	0	0	0	0	0	1	0			mml-miR-495-5p	4	2	0	3	9	1	0	0	1	3	1	1	2	12	5
mml-let-7f-3p	0	0	1	0	0	1	0	0	0	0	1	0	0	1	3			mml-miR-382-3p	0	0	3	3	1	3	1	1	0	5	2	2	2	7	6
mml-miR-365-3p	0	0	0	0	0	0	0	0	0	2	0	0	0	3	0			mml-miR-214-3p	0	6	3	0	0	1	0	0	3	8	5	5	0	3	1
mml-miR-493-5p	0	3	0	0	8	0	0	0	0	0	0	0	0	2	1			mml-miR-32-5p	3	1	0	2	1	3	0	3	0	15	1	1	1	10	2
mml-miR-654-5p	1	1	0	0	6	2	0	0	0	0	0	0	0	0	1			mml-miR-628-3p	2	5	3	4	7	1	0	4	1	3	3	1	2	8	1
mml-miR-431	0	4	0	0	6	0	0	0	0	2	0	0	3	0	3			mml-miR-370-3p	1	3	1	3	1	4	0	2	5	2	1	2	2	6	9
mml-miR-34c-5p	0	0	0	0	0	0	0	0	0	0	5	0	0	0	0			mml-miR-7180-3p	1	1	2	1	5	2	0	1	0	2	2	0	1	14	2
mml-miR-183-5p	0	0	0	0	1	0	0	0	0	0	2	0	0	3	0			mml-miR-656-3p	0	0	1	2	3	1	1	3	1	1	3	1	2	7	1
mml-miR-154-3p	0	5	0	0	7	0	0	0	0	0	0	0	0	0	0			mml-miR-375	1	2	1	0	6	1	3	0	0	7	0	4	0	4	4
mml-miR-505-5p	0	0	0	0	2	0	0	0	0	6	0	0	1	5	2			mml-miR-500a-3p	1	0	1	0	7	3	2	2	3	2	0	1	3	11	5
mml-miR-136	0	2	0	0	8	0	0	1	0	0	0	0	0	0	0			mml-miR-4766-3p	3	5	1	3	3	0	0	3	0	4	0	1	1	5	1
mml-miR-874-5p	0	0	0	1	0	3	0	1	1	0	4	0	0	0	3			mml-miR-181c-5p	3	2	0	1	3	1	1	1	1	1	1	1	1	8	4
mml-miR-573	1	0	5	0	0	0	0	0	0	1	0	0	0	0	0			mml-miR-193a-5p	0	2	1	0	3	2	1	1	2	10	4	3	0	1	1
mml-miR-299-3p	0	3	1	0	1	0	0	0	0	0	0	0	0	0	0			mml-miR-187-5p	4	3	0	1	5	2	0	0	0	1	0	0	1	7	0
mml-miR-149-3p	0	0	1	0	0	0	6	1	0	0	0	0	0	0	0			mml-miR-454-3p	0	3	1	0	3	0	0	0	1	1	3	2	5	5	7
mml-miR-181a-3p	0	0	0	0	7	1	0	1	0	0	0	0	1	0	0			mml-miR-214-5p	2	2	3	1	6	2	0	2	0	1	0	0	1	8	1
mml-miR-27b-5p	0	0	0	0	0	5	0	0	0	0	0	0	0	0	0			mml-miR-145-3p	2	1	1	2	5	0	0	2	0	6	2	6	0	1	2
mml-miR-520a-3p	0	0	0	1	0	0	0	0	0	1	0	1	1	0	0			mml-miR-184	1	2	0	0	1	1	1	2	2	3	3	4	0	0	9
mml-miR-7170-3p	0	0	0	0	1	0	0	0	0	0	1	2	0	1	0			mml-miR-192-5p	0	3	2	0	2	5	0	2	1	5	3	3	0	6	2
mml-miR-196a-5p	0	0	0	1	0	2	0	0	0	0	5	0	0	0	0			mml-miR-296-3p	2	0	0	1	3	0	1	0	0	2	1	0	1	5	0
mml-miR-137-3p	0	0	4	0	0	0	0	0	0	0	9	0	0	0	0			mml-miR-337-3p	7	1	3	4	3	1	0	2	0	3	2	0	0	8	1
mml-miR-532-5p	0	0	2	0	1	0	0	0	0	5	0	0	0	0	0			mml-miR-671-5p	0	1	1	0	2	1	0	0	0	7	0	1	1	5	8
mml-miR-127-5p	0	1	0	0	4	0	0	0	0	0	0	0	0	1	0			mml-miR-299-5p	0	0	0	1	6	1	0	1	1	3	0	0	1	4	3
mml-miR-548f	0	0	0	0	0	0	1	0	0	2	0	0	0	0	0			mml-miR-505-3p	3	0	2	1	9	0	0	1	0	4	1	2	0	6	0
mml-miR-92b-5p	0	0	0	0	0	1	0	1	1	0	0	3	1	0	1			mml-miR-627-3p	2	4	2	2	8	1	0	1	1	2	1	0	1	8	4
mml-miR-485-5p	0	0	1	0	11	0	0	0	0	0	0	0	0	1	0			mml-miR-191-3p	1	4	3	0	3	3	0	0	2	4	2	0	0	12	3
mml-miR-224-5p	0	0	0	0	0	1	0	0	0	6	0	2	0	1	0			mml-miR-376a-1-5p	0	4	1	0	2	1	0	1	0	3	1	0	3	7	1
mml-miR-378a	0	2	0	0	1	1	0	0	0	1	1	0	0	0	0			mml-miR-411-3p	1	0	7	1	5	1	0	0	2	3	1	0	0	8	0
mml-miR-7205-5p	0	0	0	0	3	0	2	1	2	0	3	0	0	0	0			mml-miR-654-5p	1	2	1	0	4	1	0	0	0	1	1	0	0	1	4
mml-miR-365-1-5p	0	1	0	0	0	1	0	0	0	0	0	1	0	0	1			mml-miR-1306-5p	1	0	0	2	8	1	0	0	0	1	0	0	1	1	3
mml-miR-627-5p	0	0	1	0	4	0	0	0	0	0	0	0	1	0	0			mml-miR-329-3p	4	1	2	1	4	0	0	0	1	0	1	0	0	5	1
mml-miR-487b-5p	0	0	0	0	0	2	0	2	0	0	3	1	1	0	0			mml-miR-505-5p	1	1	0	0	4	0	0	0	3	5	5	2	1	8	1
mml-miR-9-3p	0	0	3	0	0	1	0	0	0	0	2	0	0	0	2			mml-miR-503-5p	3	2	2	0	0	1	0	1	1	11	3	0	0	0	3
mml-miR-199a-5p	0	0	0	0	5	0	0	0	1	0	0	0	0	0	0			mml-miR-496	1	0	2	2	2	0	0	1	3	5	0	1	0	4	0
mml-miR-199a	0	0	0	0	5	0	0	0	1	0	0	0	0	0	0			mml-miR-127-5p	2	2	0	1	3	0	1	1	3	1	0	0	1	6	2
mml-miR-502-3p	1	0	0	0	0	2	1	0	0	0	3	0	0	0	1			mml-miR-543-5p	0	1	2	1	3	1	0	0	1	2	3	0	0	2	4
mml-miR-93-3p	0	1	0	0	0	0	0	0	1	0	2	0	0	0	0			mml-miR-190b	0	0	0	0	3	0	0	2	4	7	1	4	0	3	1
mml-miR-940	0	0	1	0	1	0	1	0	0	0	2	0	0	0	0			mml-miR-195-5p	0	1	1	0	4	2	0	3	0	5	6	0	1	1	1
mml-miR-493-3p	0	0	1	0	6	2	0	0	0	0	0	0	0	0	1			mml-miR-186-3p	4	0	3	0	2	2	1	0	0	6	2	0	1	2	7
mml-miR-377-5p	0	0	0	0	5	0	0	0	0	0	2	0	0	1	1			mml-miR-215-5p	0	1	0	1	2	2	0	2	1	3	3	1	0	1	0
mml-miR-449a-3p	0	0	0	0	0	0	0	0	0	0	13	0	0	0	0			mml-miR-30b-5p	2	0	4	0	1	0	0	0	1	2	1	1	0	5	1
mml-miR-4446-5p	0	0	0	0	0	0	0	0	1	1	0	0	0	2	1			mml-miR-532-3p	1	0	1	1	0	0	0	1	0	2	2	1	2	4	1
mml-miR-338-3p	0	0	0	0	0	1	0	0	0	5	0	0	0	0	0			mml-miR-6132	0	4	0	1	1	2	0	0	0	2	3	2	0	2	5
mml-miR-574	0	0	0	0	2	0	0	0	0	0	0	0	0	0	0			mml-miR-106b-3p	1	0	1	3	0	2	0	0	1	13	0	1	0	6	0
mml-miR-541-3p	0	0	0	0	4	0	0	0	0	0	0	0	0	0	0			mml-miR-429-3p	0	2	0	1	6	0	0	1	1	1	0	0	0	4	2
mml-miR-19b	1	0	2	0	1	0	0	0	0	0	0	0	0	1	0			mml-miR-363-5p	1	1	1	1	2	1	0	2	0	1	2	2	0	1	4
mml-miR-509	0	0	0	0	3	0	0	0	0	0	0	0	0	1	0			mml-miR-424-5p	2	4	0	0	0	0	0	1	0	9	1	0	0	3	0
mml-miR-1271-5p	0	2	0	0	5	2	0	0	0	0	0	0	0	0	0			mml-miR-550-5p	1	0	1	1	4	1	0	0	1	0	0	0	0	0	0
mml-miR-34a-5p	0	0	0	0	0	0	0	0	0	0	0	0	0	2	0			mml-miR-936	0	0	0	1	0	0	0	0	0	3	0	8	0	1	4
mml-miR-148a-5p	0	0	1	0	7	0	0	0	0	0	0	0	0	0	0			mml-miR-510-5p	2	0	0	0	0	0	0	0	0	0	0	0	0	11	0
mml-miR-553	0	0	0	0	0	3	0	0	1	0	0	0	0	0	0			mml-miR-676-3p	0	3	0	0	0	0	1	0	1	7	4	2	1	3	0
mml-miR-7176-5p	0	2	0	0	0	0	0	0	0	0	3	0	0	0	0			mml-miR-125a-3p	0	3	1	0	0	0	0	0	2	3	1	2	0	5	0
mml-miR-27a-5p	0	4	0	0	0	0	0	0	0	0	0	0	0	0	3			mml-miR-590-5p	0	4	0	0	0	0	0	0	1	0	3	0	0	7	1
mml-miR-708-5p	0	0	1	0	0	0	0	0	0	0	0	0	0	0	0			mml-miR-590-3p	1	0	1	1	1	1	0	0	0	1	3	0	0	4	1
mml-miR-374a-5p	0	0	3	0	3	0	0	0	0	0	0	2	0	0	2			mml-miR-338-3p	2	4	0	1	1	1	0	2	1	0	0	1	1	2	1
mml-miR-148b-3p	0	0	0	0	6	0	0	0	0	2	0	0	0	0	0			mml-miR-152-3p	1	3	0	0	1	0	0	3	1	4	5	1	0	3	0
mml-miR-375	0	0	0	0	0	0	0	0	0	1	2	0	0	0	1			mml-miR-4766-5p	3	2	0	3	1	0	0	0	0	0	1	0	1	3	2
mml-miR-7164-3p	0	0	0	1	0	0	0	0	0	3	0	0	0	0	0			mml-miR-200a-3p	1	2	0	0	5	1	0	0	0	0	0	0	0	4	2
mml-miR-424-5p	0	0	0	0	0	0	0	0	0	0	0	0	0	2	0			mml-miR-138-5p	2	2	1	0	0	0	0	1	0	1	0	0	3	2	3
mml-miR-379-5p	0	0	0	0	2	0	0	0	0	0	0	0	0	0	0			mml-miR-154-3p	0	0	1	0	3	0	0	0	1	3	1	0	0	2	3
mml-miR-9-3-3p	0	0	3	0	0	0	0	0	0	0	2	0	0	0	0			mml-miR-376b-5p	2	1	1	0	1	0	0	0	0	1	0	0	0	9	1
mml-miR-1251-3p	0	1	1	0	1	0	0	1	0	0	0	0	0	0	0			mml-miR-514b-5p	2	0	1	0	0	0	0	0	0	0	0	0	0	12	0
mml-miR-497-3p	0	0	2	0	0	0	0	0	0	1	1	0	0	1	0			mml-miR-940	0	2	1	0	1	0	0	0	2	1	4	1	0	2	0
mml-miR-149-5p	0	0	0	0	0	0	0	0	0	0	2	0	0	2	0			mml-miR-221-5p	0	1	0	0	2	2	0	0	0	1	1	0	0	1	1
mml-miR-521	0	0	0	1	0	0	0	0	0	0	0	0	0	0	0			mml-miR-196a-5p	1	0	0	1	0	0	0	1	0	6	1	0	0	0	6
mml-miR-503-5p	0	0	0	0	0	0	0	0	0	0	0	0	0	1	0			mml-miR-365-3p	0	0	0	2	0	0	0	0	1	4	3	1	0	4	1
mml-miR-338-5p	0	0	0	0	0	0	0	0	0	0	0	0	0	0	0			mml-miR-376c-5p	1	1	1	0	1	0	0	0	0	1	0	0	0	6	1
mml-miR-221-5p	0	0	0	0	3	0	0	0	0	0	0	0	0	0	0			mml-miR-301a-3p	0	1	0	0	2	0	0	0	1	4	0	0	0	4	1
mml-miR-214-3p	0	0	0	0	1	0	0	0	0	0	0	0	0	0	0			mml-miR-362-3p	0	0	2	0	1	0	0	1	0	1	1	0	0	4	5
mml-miR-511-3p	0	0	0	0	1	0	0	0	0	0	0	0	0	0	0			mml-miR-7180-5p	1	1	0	1	4	0	0	0	0	0	0	0	1	2	2
mml-miR-7190-3p	0	0	0	0	0	0	0	0	0	0	0	0	0	0	0			mml-miR-204-5p	2	3	2	0	0	0	0	1	0	3	0	0	2	0	1
mml-miR-384	0	0	1	0	0	1	0	0	0	0	1	0	0	0	0			mml-miR-6127	2	4	0	0	0	1	0	0	1	1	1	4	1	1	2
mml-miR-323a-5p	0	0	0	0	2	0	0	0	0	0	0	0	0	1	0			mml-miR-1185-3p	0	0	0	1	1	0	0	0	2	0	0	1	3	0	0
mml-miR-141-3p	0	2	0	0	0	0	0	0	0	0	0	0	0	0	0			mml-miR-1185-5p	0	3	0	2	5	0	0	0	0	1	2	0	0	0	1
mml-miR-518d-3p	0	3	0	0	0	0	0	0	0	0	0	0	4	0	0			mml-miR-296-5p	1	2	0	0	5	1	0	0	3	2	1	0	0	2	1
mml-miR-181c-5p	0	1	0	0	3	0	0	1	0	0	1	1	0	0	0			mml-miR-769-5p	0	1	0	0	3	0	0	2	0	0	1	1	0	0	1
mml-miR-548d-3p	0	0	1	0	0	0	0	0	0	0	1	0	0	0	0			mml-miR-1304	1	0	1	0	0	0	0	0	1	5	0	0	0	0	0
mml-miR-135b-5p	0	0	0	0	0	0	0	0	0	0	0	0	0	1	0			mml-miR-545	1	3	0	0	0	0	0	0	0	1	0	0	0	0	4
mml-miR-877-3p	0	0	0	0	0	0	0	0	0	0	0	0	0	0	0			mml-miR-942-5p	1	0	1	0	3	0	0	0	2	1	1	0	0	0	0
mml-miR-192-5p	0	0	0	0	0	0	0	0	2	0	0	0	0	0	0			mml-miR-185-3p	1	1	0	0	0	0	0	0	0	0	0	0	0	1	2
mml-miR-193a-3p	0	0	0	0	0	0	0	0	0	3	0	0	0	0	0			mml-miR-656-5p	0	1	0	2	1	0	0	0	0	1	1	0	1	2	1
mml-miR-208a-5p	0	0	0	0	0	0	0	0	0	0	0	0	0	0	0			mml-miR-342-5p	0	0	0	0	0	0	0	0	1	0	0	1	0	4	1
mml-miR-550-5p	0	0	0	0	2	0	0	0	0	0	1	0	0	0	0			mml-miR-34a-5p	2	1	0	0	0	0	0	0	3	0	0	0	0	0	0
mml-miR-21-3p	0	0	0	0	0	0	0	0	0	0	0	0	0	0	0			mml-miR-10b-3p	0	0	1	1	0	2	0	0	0	4	2	0	0	0	0
mml-miR-182	0	0	0	0	0	2	0	0	0	0	0	0	0	0	1			mml-miR-584-5p	1	1	0	0	0	0	0	0	0	6	0	0	0	0	0
mml-miR-7185-5p	0	0	0	0	3	0	0	0	0	0	0	0	0	0	0			mml-miR-16-2-3p	0	1	1	0	0	0	0	0	0	5	1	0	0	0	0
mml-miR-485-3p	0	0	0	0	4	0	0	0	0	0	0	0	0	0	3			mml-miR-193b-5p	0	0	0	0	0	0	0	0	0	3	1	2	0	0	0
mml-miR-197-5p	0	0	0	0	1	1	0	0	0	1	0	2	0	0	0			mml-miR-224-5p	0	0	2	0	0	0	0	0	1	0	0	0	0	1	0
mml-miR-518g-5p	0	0	0	1	0	0	0	0	0	0	0	0	0	1	0			mml-miR-6827-3p	0	0	1	0	4	0	1	0	0	0	0	0	0	0	0
mml-miR-939	0	0	0	0	4	0	0	0	1	0	0	0	0	1	0			mml-miR-489-3p	1	1	2	0	0	0	0	2	1	0	2	3	0	4	0
mml-miR-135b-3p	0	0	1	0	0	0	0	0	0	0	0	0	0	0	0			mml-miR-7205-5p	0	1	0	0	0	0	0	0	1	0	0	2	1	0	0
mml-miR-374a-3p	0	1	0	0	0	0	0	0	0	4	0	0	0	0	0			mml-miR-26a-1-3p	0	0	2	0	0	0	0	0	0	0	0	0	0	3	1
mml-miR-499-5p	0	0	0	0	0	0	0	0	0	0	1	0	0	0	1			mml-miR-517b	2	0	0	1	0	0	0	0	2	1	0	0	2	0	1
mml-miR-129-1-3p	0	0	1	0	0	0	0	0	0	0	2	0	0	0	0			mml-miR-875-5p	0	1	0	0	1	0	0	0	0	0	1	2	1	1	0
mml-miR-639	0	0	0	0	0	0	0	0	0	0	0	1	0	1	0			mml-miR-499-5p	0	0	1	0	1	0	0	1	0	1	3	0	0	2	0
mml-miR-1245-3p	1	0	0	0	0	0	0	0	0	3	1	0	0	0	0			mml-miR-657	1	0	0	3	0	0	0	0	0	2	0	1	1	0	0
mml-miR-1306-5p	0	0	1	0	2	0	0	0	0	0	0	0	0	1	0			mml-miR-663	0	0	1	0	0	0	1	0	0	3	0	1	2	1	0
mml-miR-193b-5p	0	0	0	0	0	0	0	0	0	0	1	0	0	4	0			mml-let-7b-3p	1	0	2	0	1	0	0	0	0	2	0	0	0	0	1
mml-miR-513b	0	0	0	0	0	0	0	0	1	0	0	0	0	2	0			mml-miR-30e-3p	0	0	0	0	0	0	0	0	0	1	0	0	0	2	0
mml-miR-152-3p	0	0	0	0	1	1	0	0	0	0	0	0	0	0	0			mml-miR-323a-5p	0	0	2	0	0	0	0	0	0	0	0	1	1	0	0
mml-miR-650b	1	0	0	0	0	0	0	0	1	0	0	2	0	1	0			mml-miR-379-5p	0	0	1	3	0	0	0	0	1	0	0	0	0	0	1
mml-miR-219-5p	0	0	0	0	0	0	0	0	0	0	3	0	0	0	0			mml-miR-541-3p	0	1	0	0	0	0	0	0	0	4	1	1	0	1	0
mml-miR-510-5p	0	0	0	0	0	0	0	0	0	0	0	0	0	0	0			mml-miR-7164-3p	0	1	0	2	0	0	0	0	0	1	0	0	3	0	0
mml-miR-7197-3p	0	0	0	0	0	0	0	2	0	0	0	0	0	0	0			mml-miR-7186-5p	1	0	1	0	3	1	0	0	0	0	0	0	0	0	0
mml-miR-3059-3p	0	0	0	0	0	0	0	0	0	0	0	5	0	0	0			mml-miR-33b-5p	0	0	0	0	0	0	0	0	0	0	0	1	0	3	0
mml-miR-422a	0	1	0	0	0	0	0	0	0	1	0	2	1	0	0			mml-miR-4796-5p	3	3	0	0	0	0	0	0	0	0	1	0	0	0	0
mml-miR-1226	0	0	0	0	0	0	0	0	0	1	0	0	0	0	0			mml-miR-553	0	0	0	1	0	0	0	1	2	0	0	1	1	0	1
mml-miR-7190-5p	0	0	0	0	1	0	0	0	0	0	0	0	0	0	0			mml-miR-583	2	0	1	0	0	0	0	2	3	0	0	0	2	0	0
mml-miR-181c-3p	0	0	0	0	0	0	0	0	0	0	1	0	3	0	0			mml-miR-874-3p	0	0	0	0	2	0	0	0	0	1	0	1	0	0	2
mml-miR-138-3p	0	0	0	0	0	0	0	0	0	0	0	1	0	1	0			mml-miR-874-5p	0	1	0	0	0	0	0	0	0	0	0	3	0	0	1
mml-miR-494-5p	0	0	0	0	0	0	0	0	0	0	0	0	0	0	0			mml-miR-197-5p	0	0	0	0	0	0	0	0	3	1	0	0	0	1	0
mml-miR-125b-2-3p	0	0	0	0	0	0	0	0	0	0	0	0	0	0	0			mml-miR-320c	2	1	0	0	3	0	0	0	0	1	0	0	0	0	1
mml-miR-628-3p	0	1	0	0	4	0	0	0	0	0	0	0	0	0	0			mml-miR-7174-5p	0	1	0	0	3	0	0	0	0	0	0	0	0	2	0
mml-miR-204-5p	0	0	2	0	1	0	0	0	0	1	0	0	0	0	0			mml-miR-1240	0	0	0	1	0	1	0	0	1	0	1	0	0	0	0
mml-miR-7182-3p	0	2	0	1	0	1	0	0	0	0	0	0	0	0	0			mml-miR-125b-2-3p	0	0	0	0	2	0	0	0	0	2	1	0	0	0	0
mml-miR-331-5p	0	1	1	0	1	0	0	2	0	0	0	0	0	0	0			mml-miR-153-2-5p	0	0	0	2	0	0	0	0	0	0	0	1	1	0	0
mml-miR-3200-3p	0	0	0	0	0	0	0	0	0	0	2	0	0	0	0			mml-miR-3173	0	1	0	0	0	0	0	0	1	0	0	0	0	1	1
mml-miR-219	0	0	0	0	0	0	0	0	0	0	3	0	0	0	0			mml-miR-497-5p	0	0	0	0	0	0	0	0	3	0	3	0	0	0	0
mml-miR-130b-5p	0	0	0	0	2	0	0	0	0	0	1	0	0	0	0			mml-miR-519a-5p	0	0	0	0	0	1	1	0	1	0	0	0	0	0	0
mml-miR-650c	1	0	0	0	0	0	0	0	1	0	0	0	0	1	0			mml-miR-671-3p	0	0	1	0	1	1	0	0	0	2	0	0	0	0	1
mml-miR-542-5p	0	0	0	0	0	0	0	0	0	0	0	0	0	0	0			mml-miR-887	0	1	0	0	0	0	1	0	0	0	0	1	0	0	0
mml-miR-890-3p	1	0	1	1	0	0	0	0	0	0	0	0	0	0	0			mml-let-7a-3p	0	0	1	0	2	0	0	2	0	0	0	0	0	1	0
mml-miR-495-5p	0	0	0	0	2	1	0	0	0	0	0	0	0	0	0			mml-miR-181c-3p	1	1	1	0	2	0	1	0	0	0	0	0	1	0	0
mml-miR-489-3p	0	0	0	0	0	0	0	0	0	0	0	0	0	4	0			mml-miR-1226	1	0	0	1	2	0	0	0	0	2	0	1	0	2	2
mml-miR-885-5p	0	0	0	0	0	0	0	0	0	3	0	0	0	0	0			mml-miR-30b-3p	0	2	0	0	2	1	0	0	1	0	0	0	0	1	0
mml-miR-650a	1	0	0	0	0	0	0	0	1	0	0	0	0	1	0			mml-miR-379-3p	0	0	0	1	1	0	0	0	0	0	1	0	0	0	0
mml-miR-7170-5p	0	0	0	0	0	0	0	0	0	0	0	0	1	0	0			mml-miR-6827-5p	0	1	1	1	0	1	0	0	0	0	0	0	1	1	0
mml-miR-135a-1-3p	0	2	0	0	0	0	0	0	0	0	0	1	0	0	0			mml-miR-762	1	0	0	0	0	0	0	0	0	2	0	2	1	0	0
mml-miR-548d-5p	0	0	0	0	0	0	0	0	0	0	1	0	0	0	0			mml-miR-942-3p	0	0	0	1	1	0	0	1	0	0	0	0	0	0	0
mml-miR-6529-3p	0	0	0	0	0	0	0	0	0	0	0	0	0	0	0			mml-miR-193b-3p	0	0	1	0	2	0	0	0	0	1	0	0	0	0	0
mml-miR-376b-5p	0	0	1	0	0	0	0	0	0	0	0	0	0	0	3			mml-miR-31-5p	1	1	1	0	1	0	1	0	0	2	0	0	0	0	0
mml-miR-24-5p	0	0	0	0	0	0	0	0	0	0	0	0	0	1	0			mml-miR-374a-5p	0	2	0	0	0	0	0	0	0	1	0	0	0	2	0
mml-miR-1296-5p	0	1	0	0	0	0	0	0	0	0	0	0	0	0	0			mml-miR-424-3p	0	0	0	0	0	0	0	0	0	1	1	1	0	0	0
																		mml-miR-511-3p	0	1	0	0	1	0	0	0	1	0	0	3	0	0	0
																		mml-miR-877-3p	0	0	0	0	0	0	0	1	0	1	0	0	1	0	0
																		mml-miR-190a-5p	0	2	0	0	0	0	0	0	0	0	0	0	0	1	0
																		mml-miR-193a-3p	0	0	0	0	0	0	1	0	0	1	1	1	0	0	0
																		mml-miR-24-5p	0	0	0	0	1	1	0	0	1	1	0	0	0	1	0
																		mml-miR-4446-5p	0	0	0	0	0	0	0	1	0	0	0	0	0	1	1
																		mml-miR-450a-5p	0	0	0	1	0	0	0	0	0	2	0	0	0	1	0
																		mml-miR-519a	0	0	0	0	0	1	0	0	1	0	0	0	0	0	0
																		mml-miR-599-5p	0	0	0	0	0	0	0	0	0	0	0	0	0	2	0
																		mml-miR-675-5p	0	0	0	0	1	0	1	0	0	0	0	0	0	0	0
																		mml-miR-885-5p	1	0	1	0	0	0	0	0	0	0	0	1	0	0	0
																		mml-miR-105-5p	0	0	0	0	0	1	2	0	3	1	0	0	0	0	0
																		mml-miR-133b-3p	1	0	0	0	1	0	0	0	0	1	1	1	0	0	0
																		mml-miR-133c-3p	1	0	0	0	1	0	0	0	0	1	1	1	0	0	0
																		mml-miR-204-3p	0	0	1	0	2	0	0	0	0	0	0	1	0	0	0
																		mml-miR-26b-3p	0	0	0	0	1	0	0	0	0	0	0	0	0	0	1
																		mml-miR-3154	0	2	0	0	0	0	0	0	3	1	0	0	0	0	0
																		mml-miR-370-5p	1	0	0	0	0	0	0	1	0	0	0	0	0	0	0
																		mml-miR-433-5p	0	2	0	0	0	0	0	0	0	0	0	0	0	0	0
																		mml-miR-512-5p	0	0	0	1	0	0	0	0	0	0	3	0	0	1	0
																		mml-miR-514a-5p	0	1	0	0	0	0	0	0	0	0	0	0	0	5	0
																		mml-miR-7204-3p	0	2	0	0	0	0	0	0	0	0	0	0	0	0	1
																		mml-miR-1224-5p	0	1	0	0	0	0	1	0	0	1	0	0	0	0	0
																		mml-miR-1255b	0	0	0	0	0	1	0	3	0	3	0	1	0	0	0
																		mml-miR-130b-5p	1	0	0	0	0	0	0	0	0	1	0	0	0	1	0
																		mml-miR-150-3p	0	0	0	0	0	0	0	0	0	1	0	0	0	2	0
																		mml-miR-208b-3p	0	0	0	0	0	0	0	2	0	0	2	1	0	0	0
																		mml-miR-27b-5p	0	2	0	0	0	0	0	1	1	0	0	0	0	0	0
																		mml-miR-3146	1	0	0	0	0	0	0	0	0	0	0	0	0	0	3
																		mml-miR-324-3p	0	0	1	1	0	0	1	0	0	1	0	0	0	0	0
																		mml-miR-508-3p	1	0	0	0	0	0	1	0	0	0	0	0	0	5	0
																		mml-miR-518c-5p	0	0	0	0	0	1	0	0	0	0	0	0	0	0	0
																		mml-miR-541-5p	0	0	0	0	3	0	0	0	0	0	1	0	0	0	0
																		mml-miR-548h-5p	0	0	0	1	0	0	0	0	0	2	0	0	0	0	0
																		mml-miR-615-3p	1	0	0	0	0	1	0	0	0	0	1	0	0	1	0
																		mml-miR-668	1	1	0	1	1	0	0	0	0	0	0	0	0	0	0
																		mml-miR-7186-3p	0	0	0	0	0	0	0	0	1	3	0	0	0	0	0
																		mml-miR-1296-5p	2	0	0	0	1	0	0	0	0	0	0	0	0	0	0
																		mml-miR-211	0	0	0	0	0	1	0	0	0	0	0	1	0	0	0
																		mml-miR-29b-2-5p	0	0	0	0	1	0	0	0	0	1	0	1	0	0	0
																		mml-miR-3122	0	0	0	1	0	0	1	0	0	2	0	0	0	2	0
																		mml-miR-340-3p	0	0	0	0	0	0	0	0	0	0	0	0	0	0	1
																		mml-miR-345	1	0	0	0	0	0	0	0	1	1	0	0	0	0	1
																		mml-miR-412-3p	0	0	0	0	0	0	0	0	0	0	0	0	0	0	0
																		mml-miR-452-5p	0	0	0	0	0	0	0	0	1	0	0	0	0	0	2
																		mml-miR-487b-5p	1	0	1	0	1	0	0	0	0	0	1	0	0	0	0
																		mml-miR-628-5p	0	1	0	1	0	0	0	0	0	2	0	0	0	1	0
																		mml-miR-675-3p	1	1	0	0	0	0	0	0	0	0	0	0	0	1	0
																		mml-miR-7195-5p	0	0	0	0	0	0	0	0	1	0	1	1	0	0	0
																		mml-miR-9-5p	0	1	0	0	0	2	0	0	0	0	0	0	1	0	0
																		mml-let-7f-3p	0	0	0	0	0	2	0	0	0	1	0	0	0	2	0
																		mml-miR-124a-3p	0	0	0	0	0	2	0	0	1	1	0	0	0	0	0
																		mml-miR-1277	0	0	0	0	0	0	0	0	0	0	0	0	0	1	0
																		mml-miR-128a-5p	0	0	0	0	0	2	0	0	0	0	0	0	0	0	1
																		mml-miR-194-5p	0	0	0	0	1	0	0	0	1	0	0	1	0	0	2
																		mml-miR-3200-5p	0	0	0	0	1	0	0	0	1	0	1	0	0	0	0
																		mml-miR-329-1-5p	0	1	0	0	1	0	0	0	0	0	0	0	0	1	0
																		mml-miR-330-5p	0	1	0	0	0	0	0	0	0	1	0	0	0	0	0
																		mml-miR-518e	0	0	1	0	0	0	0	0	0	1	0	1	0	0	0
																		mml-miR-520a-3p	0	1	0	0	0	0	0	0	0	0	0	0	0	1	0
																		mml-miR-544	0	1	0	0	0	0	0	0	0	0	0	0	0	1	1
																		mml-miR-548c	0	0	0	0	2	0	0	0	0	0	0	0	0	0	0
																		mml-miR-576-3p	0	0	0	0	1	0	0	1	0	0	0	0	0	0	0
																		mml-miR-592-5p	0	0	0	0	0	0	0	0	0	0	0	0	0	0	0
																		mml-miR-6529-3p	1	0	0	0	1	0	0	0	0	0	0	0	0	0	0
																		mml-miR-660-3p	0	0	0	0	0	0	0	2	1	0	0	0	0	0	0
																		mml-miR-6794-3p	0	1	0	0	0	0	0	0	0	0	0	0	0	0	0
																		mml-miR-92b-5p	0	0	0	0	1	0	1	0	0	0	0	0	0	1	0
																		mml-miR-101-1-5p	0	0	0	0	0	0	0	0	0	1	0	0	0	2	0
																		mml-miR-1260b	0	1	0	0	0	0	0	0	0	0	0	0	0	0	1
																		mml-miR-148b-5p	1	1	0	0	2	0	0	0	0	0	0	0	0	0	0
																		mml-miR-149-3p	0	0	0	0	0	1	0	0	0	0	0	0	0	1	0
																		mml-miR-18a-3p	0	0	0	0	0	0	0	0	0	1	0	0	0	1	1
																		mml-miR-20a-3p	0	0	0	0	0	0	0	0	0	0	0	0	0	0	1
																		mml-miR-362-5p	0	0	0	0	0	0	0	0	0	1	2	0	0	0	0
																		mml-miR-542-5p	0	1	0	0	0	1	0	0	0	2	0	1	0	0	0
																		mml-miR-708-3p	0	1	0	1	0	0	0	0	0	0	0	0	0	0	0
																		mml-miR-7176-3p	0	0	0	0	0	0	1	0	0	0	0	1	0	0	0
																		mml-miR-758-5p	0	0	1	0	0	0	0	0	0	0	0	0	0	0	0
																		mml-miR-141-3p	0	0	0	0	0	0	0	0	0	0	0	0	0	3	0
																		mml-miR-210-5p	0	1	0	1	0	0	0	0	0	0	0	0	0	0	0
																		mml-miR-216b	0	0	0	0	0	2	0	0	0	0	1	0	0	0	0
																		mml-miR-3059-3p	0	1	0	0	0	1	0	1	0	0	0	0	1	0	0
																		mml-miR-373	0	0	0	1	0	0	0	0	0	1	0	0	0	0	0
																		mml-miR-491-3p	0	0	0	0	1	0	0	0	0	1	0	0	0	0	0
																		mml-miR-548j-3p	0	0	0	0	0	0	0	0	1	1	0	0	1	0	0
																		mml-miR-5697-5p	0	0	0	0	0	0	0	0	0	0	0	0	0	0	0
																		mml-miR-760	0	0	0	0	1	0	0	0	1	0	0	1	0	1	0
