# Supplementary material for: SIV Infection Regulates Compartmentalization of Circulating Blood Plasma miRNAs within Extracellular Vesicles (EVs) and Extracellular Condensates (ECs) and Decreases EV-Associated miRNA-128
Source: Viruses. 2023 Feb 24;15(3):622. doi: 10.3390/v15030622 (PMC10059597; doi:10.3390/v15030622)
Supplement: Supplementary file 1 [file viruses-15-00622-s001.zip › Supplemental Table S3. miR-128-3p KEGG pathway and Disease Ontology analysis.xlsx]

## Sheet: KEGG table
Supplemental Table S3. miR-128-3p KEGG pathway and Disease Ontology analysis
KEGG								Disease Ontology
microRNA	KEGG ID	Description	p-value	FDR	Genes	Count		microRNA	Disease ID	Description	p-value	FDR	Genes	Count
hsa-miR-128-3p	hsa04550	Signaling pathways regulating pluripotency of stem cells	1.09575e-09	6.02981e-08	BMI1/SOX2/KLF4/POU5F1/NANOG/ISL1/MAPK14/SMAD2/IGF1/PIK3R1	10		hsa-miR-128-3p	DOID:2994	germ cell cancer	3.66355e-11	1.04508e-08	EGFR/BMI1/SOX2/KLF4/POU5F1/NEK2/PTEN/NANOG/SNAI2/RXRA/BAX/RET/SMAD2/IGF1/PIK3R1/LGALS3/SNAI1	17
hsa-miR-128-3p	hsa05230	Central carbon metabolism in cancer	1.21879e-09	6.02981e-08	NTRK3/EGFR/PTEN/PDK1/RET/PFKL/MTOR/PIK3R1	8		hsa-miR-128-3p	DOID:3459	breast carcinoma	1.46289e-10	2.08654e-08	NTRK3/EGFR/BMI1/TGFBR1/SIRT1/SOX2/VEGFC/NEK2/CSF1/PTEN/SNAI2/BAX/MAPK14/NECTIN4/IGF1/LGALS3	16
hsa-miR-128-3p	hsa05214	Glioma	6.16668e-08	1.67422e-06	E2F3/EGFR/PTEN/BAX/MTOR/IGF1/PIK3R1	7		hsa-miR-128-3p	DOID:201	connective tissue cancer	9.85807e-09	4.77074e-07	EGFR/BMI1/TGFBR1/FBXW7/SOX2/CSF1/PTEN/BAX/MAPK14/SMAD2/MTOR/IGF1/LGALS3/SNAI1	14
hsa-miR-128-3p	hsa05212	Pancreatic cancer	6.76811e-08	1.67422e-06	E2F3/EGFR/TGFBR1/BAX/SMAD2/MTOR/PIK3R1	7		hsa-miR-128-3p	DOID:0060100	musculoskeletal system cancer	1.02058e-08	4.77074e-07	EGFR/BMI1/TGFBR1/FBXW7/SOX2/CSF1/PTEN/SNAI2/BAX/MAPK14/SMAD2/MTOR/IGF1/LGALS3/SNAI1	15
hsa-miR-128-3p	hsa01522	Endocrine resistance	3.95955e-07	7.83574e-06	E2F3/EGFR/BAX/MAPK14/MTOR/IGF1/PIK3R1	7		hsa-miR-128-3p	DOID:688	embryonal cancer	1.09324e-08	4.77074e-07	EGFR/BMI1/SOX2/POU5F1/NEK2/SNAI2/RXRA/BAX/RET/SMAD2/IGF1/PIK3R1/LGALS3/SNAI1	14
hsa-miR-128-3p	hsa05226	Gastric cancer	4.86375e-07	8.02092e-06	E2F3/EGFR/TGFBR1/RXRA/BAX/SMAD2/MTOR/PIK3R1	8		hsa-miR-128-3p	DOID:2621	autonomic nervous system neoplasm	1.17068e-08	4.77074e-07	DCX/RELN/EGFR/BMI1/SIRT1/KLF4/VEGFC/PTEN/SNAI2/BAX/RET/MTOR/IGF1/PIK3R1	14
hsa-miR-128-3p	hsa04218	Cellular senescence	6.91068e-07	9.76848e-06	E2F3/TGFBR1/SIRT1/PTEN/MAPK14/SMAD2/MTOR/PIK3R1	8		hsa-miR-128-3p	DOID:769	neuroblastoma	1.17068e-08	4.77074e-07	DCX/RELN/EGFR/BMI1/SIRT1/KLF4/VEGFC/PTEN/SNAI2/BAX/RET/MTOR/IGF1/PIK3R1	14
hsa-miR-128-3p	hsa05218	Melanoma	1.16814e-06	1.20149e-05	E2F3/EGFR/PTEN/BAX/IGF1/PIK3R1	6		hsa-miR-128-3p	DOID:1192	peripheral nervous system neoplasm	2.34433e-08	8.35939e-07	DCX/RELN/EGFR/BMI1/SIRT1/KLF4/VEGFC/PTEN/SNAI2/BAX/RET/MTOR/IGF1/PIK3R1	14
hsa-miR-128-3p	hsa05223	Non-small cell lung cancer	1.16814e-06	1.20149e-05	E2F3/EGFR/RXRA/BAX/RET/PIK3R1	6		hsa-miR-128-3p	DOID:4896	bile duct adenocarcinoma	3.43733e-08	9.80542e-07	EGFR/BMI1/VEGFC/PTEN/SNAI2/BAX/MTOR/LGALS3/SNAI1	9
hsa-miR-128-3p	hsa05225	Hepatocellular carcinoma	1.21427e-06	1.20149e-05	E2F3/EGFR/TGFBR1/PTEN/BAX/SMAD2/MTOR/PIK3R1	8		hsa-miR-128-3p	DOID:4947	cholangiocarcinoma	3.43733e-08	9.80542e-07	EGFR/BMI1/VEGFC/PTEN/SNAI2/BAX/MTOR/LGALS3/SNAI1	9
hsa-miR-128-3p	hsa01521	EGFR tyrosine kinase inhibitor resistance	2.02659e-06	1.82296e-05	EGFR/PTEN/BAX/MTOR/IGF1/PIK3R1	6		hsa-miR-128-3p	DOID:4606	bile duct cancer	7.50734e-08	1.78464e-06	EGFR/BMI1/VEGFC/PTEN/SNAI2/BAX/MTOR/LGALS3/SNAI1	9
hsa-miR-128-3p	hsa04068	FoxO signaling pathway	2.83886e-06	2.34081e-05	EGFR/TGFBR1/SIRT1/PTEN/MAPK14/IGF1/PIK3R1	7		hsa-miR-128-3p	DOID:4897	bile duct carcinoma	7.50734e-08	1.78464e-06	EGFR/BMI1/VEGFC/PTEN/SNAI2/BAX/MTOR/LGALS3/SNAI1	9
hsa-miR-128-3p	hsa05210	Colorectal cancer	3.34265e-06	2.54421e-05	EGFR/TGFBR1/BAX/SMAD2/MTOR/PIK3R1	6		hsa-miR-128-3p	DOID:3963	thyroid carcinoma	1.40633e-07	3.08596e-06	EGFR/VEGFC/PTEN/SNAI2/RXRA/RET/MTOR/IGF1/LGALS3/SNAI1	10
hsa-miR-128-3p	hsa05224	Breast cancer	6.1155e-06	4.32223e-05	E2F3/EGFR/PTEN/BAX/MTOR/IGF1/PIK3R1	7		hsa-miR-128-3p	DOID:1781	thyroid cancer	2.53646e-07	5.16827e-06	EGFR/VEGFC/PTEN/SNAI2/RXRA/RET/MTOR/IGF1/LGALS3/SNAI1	10
hsa-miR-128-3p	hsa05215	Prostate cancer	6.75314e-06	4.4547e-05	E2F3/EGFR/PTEN/MTOR/IGF1/PIK3R1	6		hsa-miR-128-3p	DOID:3910	lung adenocarcinoma	5.87874e-07	1.04812e-05	EGFR/BMI1/VEGFC/POU5F1/PTEN/SUZ12/FADD/MTOR/LGALS3	9
hsa-miR-128-3p	hsa04933	AGE-RAGE signaling pathway in diabetic complications	8.05903e-06	4.98387e-05	TGFBR1/VEGFC/BAX/MAPK14/SMAD2/PIK3R1	6		hsa-miR-128-3p	DOID:4607	biliary tract cancer	5.87874e-07	1.04812e-05	EGFR/BMI1/VEGFC/PTEN/SNAI2/BAX/MTOR/LGALS3/SNAI1	9
hsa-miR-128-3p	hsa04066	HIF-1 signaling pathway	1.32544e-05	7.71461e-05	EGFR/PDK1/PFKL/MTOR/IGF1/PIK3R1	6		hsa-miR-128-3p	DOID:184	bone cancer	8.5863e-07	1.4408e-05	EGFR/BMI1/TGFBR1/FBXW7/BAX/MAPK14/SMAD2/MTOR/IGF1/LGALS3	10
hsa-miR-128-3p	hsa04520	Adherens junction	2.26441e-05	0.000119677	EGFR/TGFBR1/SNAI2/NECTIN4/SNAI1	5		hsa-miR-128-3p	DOID:120	female reproductive organ cancer	9.83133e-07	1.55806e-05	EGFR/BMI1/VEGFC/POU5F1/PTEN/SUZ12/LIN28A/BAX/MAPK14/SMAD2/MTOR/IGF1/SNAI1	13
hsa-miR-128-3p	hsa04152	AMPK signaling pathway	2.29806e-05	0.000119677	SIRT1/SREBF1/PFKL/MTOR/IGF1/PIK3R1	6		hsa-miR-128-3p	DOID:1115	sarcoma	1.16159e-06	1.63143e-05	EGFR/BMI1/SOX2/VEGFC/PTEN/MAPK14/MTOR/IGF1/SNAI1	9
hsa-miR-128-3p	hsa04926	Relaxin signaling pathway	3.46456e-05	0.000171405	EGFR/TGFBR1/VEGFC/MAPK14/SMAD2/PIK3R1	6		hsa-miR-128-3p	DOID:0060122	integumentary system cancer	1.201e-06	1.63143e-05	EGFR/KLF4/BAX/MAPK14/SMAD2/IGF1/LGALS3	7
hsa-miR-128-3p	hsa04151	PI3K-Akt signaling pathway	4.12588e-05	0.000194402	RELN/EGFR/VEGFC/CSF1/PTEN/RXRA/MTOR/IGF1/PIK3R1	9		hsa-miR-128-3p	DOID:4159	skin cancer	1.201e-06	1.63143e-05	EGFR/KLF4/BAX/MAPK14/SMAD2/IGF1/LGALS3	7
hsa-miR-128-3p	hsa05205	Proteoglycans in cancer	5.31179e-05	0.000238903	EGFR/NANOG/MAPK14/SMAD2/MTOR/IGF1/PIK3R1	7		hsa-miR-128-3p	DOID:18	urinary system disease	1.71637e-06	2.22553e-05	EGFR/CSF1/PTEN/SREBF1/SREBF2/ABCA1/RXRA/RET/SMAD2/CYP2C9/MTOR/IGF1/LGALS3	13
hsa-miR-128-3p	hsa04015	Rap1 signaling pathway	6.1914e-05	0.000266358	EGFR/VEGFC/ADORA2B/CSF1/MAPK14/IGF1/PIK3R1	7		hsa-miR-128-3p	DOID:12704	ataxia telangiectasia	2.83494e-06	3.38962e-05	E2F3/BMI1/BAX/MAPK14/MTOR	5
hsa-miR-128-3p	hsa04211	Longevity regulating pathway	6.76738e-05	0.000267846	SIRT1/BAX/MTOR/IGF1/PIK3R1	5		hsa-miR-128-3p	DOID:3347	osteosarcoma	2.85178e-06	3.38962e-05	EGFR/BMI1/TGFBR1/FBXW7/BAX/MAPK14/SMAD2/MTOR/IGF1	9
hsa-miR-128-3p	hsa05235	PD-L1 expression and PD-1 checkpoint pathway in cancer	6.76738e-05	0.000267846	EGFR/PTEN/MAPK14/MTOR/PIK3R1	5		hsa-miR-128-3p	DOID:4766	embryoma	3.3827e-06	3.85984e-05	BMI1/NEK2/SNAI2/RXRA/BAX/RET/SMAD2/IGF1/PIK3R1/LGALS3/SNAI1	11
hsa-miR-128-3p	hsa05417	Lipid and atherosclerosis	7.18723e-05	0.000273522	ABCA1/ABCG1/RXRA/BAX/MAPK14/CYP2C9/PIK3R1	7		hsa-miR-128-3p	DOID:557	kidney disease	7.42762e-06	8.14933e-05	EGFR/CSF1/PTEN/SREBF1/SREBF2/ABCA1/RXRA/SMAD2/CYP2C9/MTOR/IGF1/LGALS3	12
hsa-miR-128-3p	hsa05222	Small cell lung cancer	7.93196e-05	0.000290684	E2F3/PTEN/RXRA/BAX/PIK3R1	5		hsa-miR-128-3p	DOID:2394	ovarian cancer	8.16682e-06	8.62849e-05	EGFR/BMI1/VEGFC/POU5F1/PTEN/LIN28A/BAX/MAPK14/IGF1/SNAI1	10
hsa-miR-128-3p	hsa05163	Human cytomegalovirus infection	9.57419e-05	0.000338336	E2F3/EGFR/FADD/BAX/MAPK14/MTOR/PIK3R1	7		hsa-miR-128-3p	DOID:3996	urinary system cancer	1.69636e-05	0.000172825	EGFR/FBXW7/VEGFC/PTEN/SNAI2/RXRA/FADD/BAX/RET/MTOR/IGF1/LGALS3	12
hsa-miR-128-3p	hsa05160	Hepatitis C	0.000103986	0.000354799	E2F3/EGFR/RXRA/FADD/BAX/PIK3R1	6		hsa-miR-128-3p	DOID:4440	seminoma	1.76501e-05	0.000173618	SOX2/KLF4/BAX/RET	4
hsa-miR-128-3p	hsa05161	Hepatitis B	0.00012364	0.000407795	E2F3/TGFBR1/FADD/BAX/MAPK14/PIK3R1	6		hsa-miR-128-3p	DOID:3908	non-small cell lung carcinoma	2.32699e-05	0.000215606	EGFR/BMI1/WEE1/VEGFC/POU5F1/PTEN/SUZ12/FADD/MTOR/IGF1/LGALS3	11
hsa-miR-128-3p	hsa05142	Chagas disease	0.000129609	0.000413693	TGFBR1/FADD/MAPK14/SMAD2/PIK3R1	5		hsa-miR-128-3p	DOID:341	peripheral vascular disease	2.34302e-05	0.000215606	E2F3/BAX/MAPK14/MTOR/IGF1	5
hsa-miR-128-3p	hsa04659	Th17 cell differentiation	0.000169761	0.00052383	TGFBR1/RXRA/MAPK14/SMAD2/MTOR	5		hsa-miR-128-3p	DOID:299	adenocarcinoma	2.85962e-05	0.000234085	EGFR/SOX2/PTEN/BAX/MTOR/IGF1/LGALS3	7
hsa-miR-128-3p	hsa05213	Endometrial cancer	0.000174703	0.00052383	EGFR/PTEN/BAX/PIK3R1	4		hsa-miR-128-3p	DOID:2151	malignant ovarian surface epithelial-stromal neoplasm	2.87207e-05	0.000234085	EGFR/BMI1/VEGFC/POU5F1/PTEN/LIN28A/BAX/MAPK14/SNAI1	9
hsa-miR-128-3p	hsa04668	TNF signaling pathway	0.000201398	0.000586111	VEGFC/CSF1/FADD/MAPK14/PIK3R1	5		hsa-miR-128-3p	DOID:2152	ovary epithelial cancer	2.87207e-05	0.000234085	EGFR/BMI1/VEGFC/POU5F1/PTEN/LIN28A/BAX/MAPK14/SNAI1	9
hsa-miR-128-3p	hsa04213	Longevity regulating pathway - multiple species	0.000226482	0.000640279	SIRT1/MTOR/IGF1/PIK3R1	4		hsa-miR-128-3p	DOID:4001	ovarian carcinoma	2.87207e-05	0.000234085	EGFR/BMI1/VEGFC/POU5F1/PTEN/LIN28A/BAX/MAPK14/SNAI1	9
hsa-miR-128-3p	hsa05167	Kaposi sarcoma-associated herpesvirus infection	0.000330053	0.000907164	E2F3/FADD/BAX/MAPK14/MTOR/PIK3R1	6		hsa-miR-128-3p	DOID:3969	papillary thyroid carcinoma	3.16498e-05	0.000250793	EGFR/VEGFC/PTEN/RXRA/RET/LGALS3	6
hsa-miR-128-3p	hsa04510	Focal adhesion	0.000399195	0.00106755	RELN/EGFR/VEGFC/PTEN/IGF1/PIK3R1	6		hsa-miR-128-3p	DOID:10155	intestinal cancer	4.18547e-05	0.000318561	EGFR/SIRT1/SOX2/PTEN/BAX/MAPK14/IGF1/LGALS3/SNAI1	9
hsa-miR-128-3p	hsa05415	Diabetic cardiomyopathy	0.000420901	0.00109597	TGFBR1/PTEN/MAPK14/SMAD2/MTOR/PIK3R1	6		hsa-miR-128-3p	DOID:1520	colon carcinoma	4.24356e-05	0.000318561	EGFR/SIRT1/PTEN/BAX/MAPK14/LGALS3/SNAI1	7
hsa-miR-128-3p	hsa05220	Chronic myeloid leukemia	0.000495752	0.00125778	E2F3/TGFBR1/BAX/PIK3R1	4		hsa-miR-128-3p	DOID:1272	telangiectasis	4.38286e-05	0.000320581	E2F3/BAX/MAPK14/MTOR	4
hsa-miR-128-3p	hsa05170	Human immunodeficiency virus 1 infection	0.000530293	0.00131178	WEE1/FADD/BAX/MAPK14/MTOR/PIK3R1	6		hsa-miR-128-3p	DOID:1542	head and neck carcinoma	4.86078e-05	0.00034665	EGFR/KLF4/CSF1/BAX/SMAD2/MTOR/IGF1/SNAI1	8
hsa-miR-128-3p	hsa05166	Human T-cell leukemia virus 1 infection	0.000676659	0.0016071	E2F3/TGFBR1/PTEN/BAX/SMAD2/PIK3R1	6		hsa-miR-128-3p	DOID:5520	head and neck squamous cell carcinoma	5.31036e-05	0.000369475	EGFR/KLF4/CSF1/BAX/SMAD2/MTOR/SNAI1	7
hsa-miR-128-3p	hsa05206	MicroRNAs in cancer	0.000682161	0.0016071	E2F3/EGFR/BMI1/SIRT1/PTEN/MTOR/PIK3R1	7		hsa-miR-128-3p	DOID:11934	head and neck cancer	5.4801e-05	0.000372208	EGFR/KLF4/CSF1/BAX/SMAD2/MTOR/IGF1/SNAI1	8
hsa-miR-128-3p	hsa05216	Thyroid cancer	0.000759207	0.00174701	RXRA/BAX/RET	3		hsa-miR-128-3p	DOID:1790	malignant mesothelioma	8.26615e-05	0.000548378	VEGFC/SNAI2/SMAD2/MTOR	4
hsa-miR-128-3p	hsa04932	Non-alcoholic fatty liver disease	0.000898774	0.00202117	SREBF1/RXRA/BAX/MAPK14/PIK3R1	5		hsa-miR-128-3p	DOID:850	lung disease	8.93342e-05	0.000579176	SIRT1/VEGFC/ADORA2B/CSF1/PTEN/ABCG1/BAX/MAPK14/SMAD2/IGF1/LGALS3	11
hsa-miR-128-3p	hsa04150	mTOR signaling pathway	0.000925211	0.00203438	PTEN/MTOR/IGF1/RICTOR/PIK3R1	5		hsa-miR-128-3p	DOID:3113	papillary carcinoma	0.000119593	0.000758123	SNAI2/RET/LGALS3/SNAI1	4
hsa-miR-128-3p	hsa05165	Human papillomavirus infection	0.00100502	0.00216184	RELN/EGFR/PTEN/FADD/BAX/MTOR/PIK3R1	7		hsa-miR-128-3p	DOID:219	colon cancer	0.000174351	0.00108121	EGFR/SIRT1/PTEN/BAX/MAPK14/IGF1/LGALS3/SNAI1	8
hsa-miR-128-3p	hsa04931	Insulin resistance	0.00184979	0.00389429	PTEN/SREBF1/MTOR/PIK3R1	4		hsa-miR-128-3p	DOID:3717	gastric adenocarcinoma	0.000187755	0.00112614	EGFR/KLF4/PTEN/BAX/MTOR	5
hsa-miR-128-3p	hsa04071	Sphingolipid signaling pathway	0.00263673	0.00521795	PTEN/BAX/MAPK14/PIK3R1	4		hsa-miR-128-3p	DOID:9256	colorectal cancer	0.000196756	0.00112614	EGFR/SIRT1/PTEN/BAX/MAPK14/IGF1/LGALS3/SNAI1	8
hsa-miR-128-3p	hsa04722	Neurotrophin signaling pathway	0.00263673	0.00521795	NTRK3/BAX/MAPK14/PIK3R1	4		hsa-miR-128-3p	DOID:127	leiomyoma	0.000197341	0.00112614	EGFR/PTEN/RXRA/BAX/IGF1	5
hsa-miR-128-3p	hsa04935	Growth hormone synthesis, secretion and action	0.00263673	0.00521795	MAPK14/MTOR/IGF1/PIK3R1	4		hsa-miR-128-3p	DOID:1307	dementia	0.000197387	0.00112614	RELN/SREBF1/SREBF2/ABCA1/BAX/IGF1	6
hsa-miR-128-3p	hsa04919	Thyroid hormone signaling pathway	0.00280111	0.00541185	RXRA/PFKL/MTOR/PIK3R1	4		hsa-miR-128-3p	DOID:5672	large intestine cancer	0.000201511	0.00112713	EGFR/SIRT1/PTEN/BAX/MAPK14/IGF1/LGALS3/SNAI1	8
hsa-miR-128-3p	hsa04010	MAPK signaling pathway	0.00286309	0.00541185	EGFR/TGFBR1/VEGFC/CSF1/MAPK14/IGF1	6		hsa-miR-128-3p	DOID:3308	embryonal carcinoma	0.00021954	0.00120436	EGFR/SOX2/POU5F1	3
hsa-miR-128-3p	hsa05169	Epstein-Barr virus infection	0.0028988	0.00541185	E2F3/FADD/BAX/MAPK14/PIK3R1	5		hsa-miR-128-3p	DOID:5082	liver cirrhosis	0.000230921	0.00124289	RELN/EGFR/BMI1/WEE1/BAX/MTOR/IGF1	7
hsa-miR-128-3p	hsa04380	Osteoclast differentiation	0.00343186	0.0062884	TGFBR1/CSF1/MAPK14/PIK3R1	4		hsa-miR-128-3p	DOID:2893	cervix carcinoma	0.00030141	0.00159225	EGFR/PTEN/BAX/SMAD2/SNAI1	5
hsa-miR-128-3p	hsa05207	Chemical carcinogenesis - receptor activation	0.00356953	0.00642174	EGFR/KLF4/RXRA/MTOR/PIK3R1	5		hsa-miR-128-3p	DOID:4362	cervical cancer	0.000315133	0.00163447	EGFR/PTEN/BAX/SMAD2/SNAI1	5
hsa-miR-128-3p	hsa04210	Apoptosis	0.00426425	0.00753457	FADD/BAX/SPTAN1/PIK3R1	4		hsa-miR-128-3p	DOID:1793	pancreatic cancer	0.000403468	0.00205526	EGFR/FBXW7/PTEN/BAX/RET/EPHB2/IGF1/LGALS3	8
hsa-miR-128-3p	hsa04936	Alcoholic liver disease	0.00497166	0.0086304	SIRT1/SREBF1/FADD/MAPK14	4		hsa-miR-128-3p	DOID:0050736	autosomal dominant disease	0.000441882	0.00221145	EGFR/TGFBR1/PTEN/SNAI2/BAX/RET/EPHB2/MTOR/IGF1	9
hsa-miR-128-3p	hsa01524	Platinum drug resistance	0.00537907	0.00902111	FADD/BAX/PIK3R1	3		hsa-miR-128-3p	DOID:10283	prostate cancer	0.000584796	0.00287622	EGFR/BMI1/PTEN/SNAI2/RXRA/BAX/IGF1/PIK3R1/LGALS3	9
hsa-miR-128-3p	hsa04115	p53 signaling pathway	0.00537907	0.00902111	PTEN/BAX/IGF1	3		hsa-miR-128-3p	DOID:10286	prostate carcinoma	0.000629156	0.0029313	EGFR/PTEN/RXRA/BAX/IGF1	5
hsa-miR-128-3p	hsa04014	Ras signaling pathway	0.00552756	0.00911563	EGFR/VEGFC/CSF1/IGF1/PIK3R1	5		hsa-miR-128-3p	DOID:10652	Alzheimer's disease	0.000636578	0.0029313	RELN/CSF1/ABCA1/ABCG1/RXRA/BAX/MAPK14/MTOR/IGF1	9
hsa-miR-128-3p	hsa04020	Calcium signaling pathway	0.00603764	0.00979359	NTRK3/EGFR/VEGFC/ADORA2B/RET	5		hsa-miR-128-3p	DOID:1967	leiomyosarcoma	0.000646349	0.0029313	CSF1/SNAI2/LGALS3	3
hsa-miR-128-3p	hsa05131	Shigellosis	0.00680667	0.0108629	EGFR/BAX/MAPK14/MTOR/PIK3R1	5		hsa-miR-128-3p	DOID:4230	smooth muscle cancer	0.000646349	0.0029313	CSF1/SNAI2/LGALS3	3
hsa-miR-128-3p	hsa04390	Hippo signaling pathway	0.00707685	0.0111149	TGFBR1/SOX2/SNAI2/SMAD2	4		hsa-miR-128-3p	DOID:2237	hepatitis	0.000647374	0.0029313	EGFR/PTEN/SREBF1/RXRA/FADD/BAX/MAPK14/MTOR/IGF1	9
hsa-miR-128-3p	hsa04012	ErbB signaling pathway	0.00820291	0.0126821	EGFR/MTOR/PIK3R1	3		hsa-miR-128-3p	DOID:0060085	organ system benign neoplasm	0.00066494	0.00296379	EGFR/SOX2/KLF4/BAX/RET/IGF1/LGALS3	7
hsa-miR-128-3p	hsa04215	Apoptosis - multiple species	0.0106257	0.0161751	FADD/BAX	2		hsa-miR-128-3p	DOID:680	tauopathy	0.000680673	0.00298724	RELN/CSF1/ABCA1/ABCG1/RXRA/BAX/MAPK14/MTOR/IGF1	9
hsa-miR-128-3p	hsa04750	Inflammatory mediator regulation of TRP channels	0.0120901	0.0178549	MAPK14/IGF1/PIK3R1	3		hsa-miR-128-3p	DOID:3856	male reproductive organ cancer	0.000692081	0.00299129	EGFR/BMI1/PTEN/SNAI2/RXRA/BAX/IGF1/PIK3R1/LGALS3	9
hsa-miR-128-3p	hsa05231	Choline metabolism in cancer	0.0120901	0.0178549	EGFR/MTOR/PIK3R1	3		hsa-miR-128-3p	DOID:263	kidney cancer	0.00071537	0.0030458	EGFR/FBXW7/PTEN/RXRA/FADD/BAX/RET/MTOR/IGF1	9
hsa-miR-128-3p	hsa04914	Progesterone-mediated oocyte maturation	0.0134658	0.0195942	MAPK14/IGF1/PIK3R1	3		hsa-miR-128-3p	DOID:2706	synovium cancer	0.000783308	0.00323839	EGFR/PTEN/SNAI1	3
hsa-miR-128-3p	hsa04960	Aldosterone-regulated sodium reabsorption	0.0140492	0.0199954	IGF1/PIK3R1	2		hsa-miR-128-3p	DOID:5485	synovial sarcoma	0.000783308	0.00323839	EGFR/PTEN/SNAI1	3
hsa-miR-128-3p	hsa04620	Toll-like receptor signaling pathway	0.014186	0.0199954	FADD/MAPK14/PIK3R1	3		hsa-miR-128-3p	DOID:4928	intrahepatic cholangiocarcinoma	0.00110962	0.0045219	BMI1/VEGFC/SNAI2	3
hsa-miR-128-3p	hsa05202	Transcriptional misregulation in cancer	0.0143478	0.0199954	BMI1/RXRA/BAX/IGF1	4		hsa-miR-128-3p	DOID:3405	histiocytosis	0.00120269	0.00483214	SREBF2/ABCA1/FADD	3
hsa-miR-128-3p	hsa05219	Bladder cancer	0.0170859	0.0234806	E2F3/EGFR	2		hsa-miR-128-3p	DOID:0060084	cell type benign neoplasm	0.00129579	0.00508216	EGFR/VEGFC/PTEN/RXRA/BAX/RET/SMAD2/MTOR/IGF1	9
hsa-miR-128-3p	hsa02010	ABC transporters	0.0203758	0.0276182	ABCA1/ABCG1	2		hsa-miR-128-3p	DOID:3713	ovary adenocarcinoma	0.00130054	0.00508216	EGFR/PTEN/BAX	3
hsa-miR-128-3p	hsa04930	Type II diabetes mellitus	0.0212366	0.028396	MTOR/PIK3R1	2		hsa-miR-128-3p	DOID:13636	Fanconi's anemia	0.0014111	0.00529653	BAX/SPTAN1	2
hsa-miR-128-3p	hsa05208	Chemical carcinogenesis - reactive oxygen species	0.0231232	0.0305063	EGFR/PTEN/MAPK14/PIK3R1	4		hsa-miR-128-3p	DOID:3179	inverted papilloma	0.0014111	0.00529653	EGFR/PTEN	2
hsa-miR-128-3p	hsa04110	Cell cycle	0.0235506	0.0306615	E2F3/WEE1/SMAD2	3		hsa-miR-128-3p	DOID:4233	clear cell sarcoma	0.0014111	0.00529653	EGFR/PTEN	2
hsa-miR-128-3p	hsa04910	Insulin signaling pathway	0.0292344	0.037567	SREBF1/MTOR/PIK3R1	3		hsa-miR-128-3p	DOID:2021	placenta cancer	0.00162375	0.00593841	PTEN/MTOR/IGF1	3
hsa-miR-128-3p	hsa04371	Apelin signaling pathway	0.0303395	0.0380002	TGFBR1/SMAD2/MTOR	3		hsa-miR-128-3p	DOID:3594	choriocarcinoma	0.00162375	0.00593841	PTEN/MTOR/IGF1	3
hsa-miR-128-3p	hsa05162	Measles	0.0303395	0.0380002	FADD/BAX/PIK3R1	3		hsa-miR-128-3p	DOID:2320	obstructive lung disease	0.00171253	0.00605083	SIRT1/ADORA2B/PTEN/BAX/MAPK14/SMAD2/LGALS3	7
hsa-miR-128-3p	hsa04140	Autophagy - animal	0.0314667	0.0389194	PTEN/MTOR/PIK3R1	3		hsa-miR-128-3p	DOID:3307	teratoma	0.00171838	0.00605083	SOX2/POU5F1	2
hsa-miR-128-3p	hsa05017	Spinocerebellar ataxia	0.0326159	0.0398427	RELN/MTOR/PIK3R1	3		hsa-miR-128-3p	DOID:4015	spindle cell carcinoma	0.00171838	0.00605083	SNAI2/SNAI1	2
hsa-miR-128-3p	hsa04370	VEGF signaling pathway	0.0337346	0.0407067	MAPK14/PIK3R1	2		hsa-miR-128-3p	DOID:5517	stomach carcinoma	0.00173933	0.00605083	EGFR/KLF4/PTEN/BAX/MTOR	5
hsa-miR-128-3p	hsa04072	Phospholipase D signaling pathway	0.0355846	0.0424217	EGFR/MTOR/PIK3R1	3		hsa-miR-128-3p	DOID:332	amyotrophic lateral sclerosis	0.00184186	0.00633029	MAPK14/RET/SMAD2/IGF1/LGALS3	5
hsa-miR-128-3p	hsa05221	Acute myeloid leukemia	0.0425396	0.0501093	MTOR/PIK3R1	2		hsa-miR-128-3p	DOID:14504	Niemann-Pick disease	0.00205453	0.00697715	SREBF2/ABCA1	2
hsa-miR-128-3p	hsa04664	Fc epsilon RI signaling pathway	0.043695	0.0506183	MAPK14/PIK3R1	2		hsa-miR-128-3p	DOID:654	overnutrition	0.0022072	0.00740743	SREBF1/ABCA1/ISL1/MTOR/IGF1/PIK3R1/LGALS3	7
hsa-miR-128-3p	hsa04630	JAK-STAT signaling pathway	0.0446179	0.0506183	EGFR/MTOR/PIK3R1	3		hsa-miR-128-3p	DOID:75	lymphatic system disease	0.00259266	0.0085999	SREBF2/ABCA1/FADD/PIK3R1	4
hsa-miR-128-3p	hsa04920	Adipocytokine signaling pathway	0.0448623	0.0506183	RXRA/MTOR	2		hsa-miR-128-3p	DOID:4330	non-langerhans-cell histiocytosis	0.00281211	0.00911583	SREBF2/ABCA1	2
hsa-miR-128-3p	hsa04622	RIG-I-like receptor signaling pathway	0.0460411	0.0506183	FADD/MAPK14	2		hsa-miR-128-3p	DOID:6204	follicular adenoma	0.00281211	0.00911583	RET/LGALS3	2
hsa-miR-128-3p	hsa04917	Prolactin signaling pathway	0.0460411	0.0506183	MAPK14/PIK3R1	2		hsa-miR-128-3p	DOID:374	nutrition disease	0.00290155	0.00930005	SREBF1/ABCA1/ISL1/MTOR/IGF1/PIK3R1/LGALS3	7
hsa-miR-128-3p	hsa05120	Epithelial cell signaling in Helicobacter pylori infection	0.0460411	0.0506183	EGFR/MAPK14	2		hsa-miR-128-3p	DOID:8567	Hodgkin's lymphoma	0.00304751	0.00965936	BMI1/BAX/PIK3R1	3
hsa-miR-128-3p	hsa05164	Influenza A	0.0509764	0.0554283	FADD/BAX/PIK3R1	3		hsa-miR-128-3p	DOID:4450	renal cell carcinoma	0.00309895	0.00966829	EGFR/PTEN/RXRA/FADD/BAX/MTOR/IGF1	7
hsa-miR-128-3p	hsa05152	Tuberculosis	0.0577554	0.0621168	FADD/BAX/MAPK14	3		hsa-miR-128-3p	DOID:11054	urinary bladder cancer	0.00319598	0.00966829	VEGFC/SNAI2/BAX/LGALS3	4
hsa-miR-128-3p	hsa04360	Axon guidance	0.0593179	0.0631113	EPHB2/EPHB1/PIK3R1	3		hsa-miR-128-3p	DOID:4045	muscle cancer	0.00319598	0.00966829	EGFR/CSF1/SNAI2/LGALS3	4
hsa-miR-128-3p	hsa04613	Neutrophil extracellular trap formation	0.0657676	0.069229	MAPK14/MTOR/PIK3R1	3		hsa-miR-128-3p	DOID:1936	atherosclerosis	0.00320146	0.00966829	SIRT1/CSF1/SREBF2/ABCA1/ABCG1/CYP2C9/IGF1	7
hsa-miR-128-3p	hsa05130	Pathogenic Escherichia coli infection	0.0716681	0.074646	FADD/BAX/MAPK14	3		hsa-miR-128-3p	DOID:2891	thyroid adenoma	0.00323291	0.00966829	RET/LGALS3	2
hsa-miR-128-3p	hsa04912	GnRH signaling pathway	0.0760538	0.0782213	EGFR/MAPK14	2		hsa-miR-128-3p	DOID:2348	arteriosclerotic cardiovascular disease	0.00325368	0.00966829	SIRT1/CSF1/SREBF2/ABCA1/ABCG1/CYP2C9/IGF1	7
hsa-miR-128-3p	hsa04350	TGF-beta signaling pathway	0.0774724	0.0782213	TGFBR1/SMAD2	2		hsa-miR-128-3p	DOID:2615	papilloma	0.00368128	0.0108261	EGFR/PTEN	2
hsa-miR-128-3p	hsa04657	IL-17 signaling pathway	0.0774724	0.0782213	FADD/MAPK14	2		hsa-miR-128-3p	DOID:2349	arteriosclerosis	0.00387249	0.0112282	SIRT1/CSF1/SREBF2/ABCA1/ABCG1/CYP2C9/IGF1	7
hsa-miR-128-3p	hsa05022	Pathways of neurodegeneration - multiple diseases	0.081606	0.0809177	CSF1/FADD/BAX/MAPK14/MTOR	5		hsa-miR-128-3p	DOID:936	brain disease	0.00389673	0.0112282	DCX/RELN/EGFR/MAPK14/CYP2C9/SPTAN1/MTOR/IGF1	8
hsa-miR-128-3p	hsa04070	Phosphatidylinositol signaling system	0.0817786	0.0809177	PTEN/PIK3R1	2		hsa-miR-128-3p	DOID:3962	follicular thyroid carcinoma	0.00397617	0.0113425	VEGFC/RET/MTOR	3
hsa-miR-128-3p	hsa04625	C-type lectin receptor signaling pathway	0.0921066	0.08935	MAPK14/PIK3R1	2		hsa-miR-128-3p	DOID:231	motor neuron disease	0.00415438	0.0114368	MAPK14/RET/SMAD2/IGF1/LGALS3	5
hsa-miR-128-3p	hsa04660	T cell receptor signaling pathway	0.0921066	0.08935	MAPK14/PIK3R1	2		hsa-miR-128-3p	DOID:9253	gastrointestinal stromal tumor	0.00415691	0.0114368	BAX/IGF1	2
hsa-miR-128-3p	hsa04928	Parathyroid hormone synthesis, secretion and action	0.0951256	0.0913828	EGFR/RXRA	2		hsa-miR-128-3p	DOID:0050904	salivary gland carcinoma	0.00418032	0.0114368	EGFR/SNAI2/LGALS3	3
hsa-miR-128-3p	hsa04922	Glucagon signaling pathway	0.096646	0.0919506	SIRT1/PFKL	2		hsa-miR-128-3p	DOID:1575	rheumatic disease	0.00424977	0.0114368	TGFBR1/PTEN/MAPK14/SMAD2/IGF1	5
hsa-miR-128-3p	hsa05171	Coronavirus disease - COVID-19	0.104533	0.0985069	EGFR/MAPK14/PIK3R1	3		hsa-miR-128-3p	DOID:418	systemic scleroderma	0.00424977	0.0114368	TGFBR1/PTEN/MAPK14/SMAD2/IGF1	5
hsa-miR-128-3p	hsa04670	Leukocyte transendothelial migration	0.107481	0.10033	MAPK14/PIK3R1	2		hsa-miR-128-3p	DOID:419	scleroderma	0.00424977	0.0114368	TGFBR1/PTEN/MAPK14/SMAD2/IGF1	5
hsa-miR-128-3p	hsa05010	Alzheimer disease	0.117718	0.108859	CSF1/FADD/MTOR/PIK3R1	4		hsa-miR-128-3p	DOID:8850	salivary gland cancer	0.00439074	0.0117058	EGFR/SNAI2/LGALS3	3
hsa-miR-128-3p	hsa05132	Salmonella infection	0.122333	0.111989	FADD/BAX/MAPK14	3		hsa-miR-128-3p	DOID:10534	stomach cancer	0.00450471	0.0118984	EGFR/SOX2/KLF4/PTEN/BAX/MTOR	6
hsa-miR-128-3p	hsa04611	Platelet activation	0.123496	0.111989	MAPK14/PIK3R1	2		hsa-miR-128-3p	DOID:4007	bladder carcinoma	0.00483066	0.0126423	VEGFC/SNAI2/BAX	3
hsa-miR-128-3p	hsa04144	Endocytosis	0.124498	0.111989	EGFR/TGFBR1/SMAD2	3		hsa-miR-128-3p	DOID:8618	oral cavity cancer	0.00506026	0.0131228	EGFR/SNAI2/LGALS3	3
hsa-miR-128-3p	hsa00591	Linoleic acid metabolism	0.133245	0.118777	CYP2C9	1		hsa-miR-128-3p	DOID:1342	congenital hypoplastic anemia	0.00518869	0.0132155	BAX/SPTAN1	2
hsa-miR-128-3p	hsa04114	Oocyte meiosis	0.135036	0.119299	MAPK14/IGF1	2		hsa-miR-128-3p	DOID:3095	germ cell and embryonal cancer	0.00518869	0.0132155	SOX2/POU5F1	2
hsa-miR-128-3p	hsa00030	Pentose phosphate pathway	0.137516	0.120414	PFKL	1		hsa-miR-128-3p	DOID:4451	renal carcinoma	0.00553283	0.0139674	EGFR/PTEN/RXRA/FADD/BAX/MTOR/IGF1	7
hsa-miR-128-3p	hsa00052	Galactose metabolism	0.141767	0.123048	PFKL	1		hsa-miR-128-3p	DOID:854	collagen disease	0.00563712	0.0141058	TGFBR1/PTEN/MAPK14/SMAD2/IGF1	5
hsa-miR-128-3p	hsa05135	Yersinia infection	0.145119	0.123855	MAPK14/PIK3R1	2		hsa-miR-128-3p	DOID:3702	cervical adenocarcinoma	0.00632576	0.0155433	EGFR/PTEN	2
hsa-miR-128-3p	hsa04136	Autophagy - other	0.145997	0.123855	MTOR	1		hsa-miR-128-3p	DOID:5940	malignant peripheral nerve sheath tumor	0.00632576	0.0155433	EGFR/PTEN	2
hsa-miR-128-3p	hsa04915	Estrogen signaling pathway	0.146815	0.123855	EGFR/PIK3R1	2		hsa-miR-128-3p	DOID:3070	malignant glioma	0.00637507	0.0155433	BAX/SMAD2/IGF1/PIK3R1/LGALS3	5
hsa-miR-128-3p	hsa05418	Fluid shear stress and atherosclerosis	0.148515	0.123855	MAPK14/PIK3R1	2		hsa-miR-128-3p	DOID:14221	metabolic syndrome X	0.00693302	0.0166196	MTOR/IGF1	2
hsa-miR-128-3p	hsa05020	Prion disease	0.149223	0.123855	BAX/MAPK14/PIK3R1	3		hsa-miR-128-3p	DOID:3369	peripheral primitive neuroectodermal tumor	0.00693302	0.0166196	BMI1/IGF1	2
hsa-miR-128-3p	hsa00051	Fructose and mannose metabolism	0.150207	0.123855	PFKL	1		hsa-miR-128-3p	DOID:3068	glioblastoma multiforme	0.00742494	0.0176505	BAX/PIK3R1/LGALS3	3
hsa-miR-128-3p	hsa00760	Nicotinate and nicotinamide metabolism	0.162716	0.133061	SIRT1	1		hsa-miR-128-3p	DOID:4195	hyperglycemia	0.00807182	0.0189182	SIRT1/PTEN/IGF1/SNAI1	4
hsa-miR-128-3p	hsa04934	Cushing syndrome	0.176239	0.142938	E2F3/EGFR	2		hsa-miR-128-3p	DOID:3083	chronic obstructive pulmonary disease	0.00820371	0.0189182	SIRT1/ADORA2B/PTEN/BAX/MAPK14	5
hsa-miR-128-3p	hsa04217	Necroptosis	0.183302	0.147457	FADD/BAX	2		hsa-miR-128-3p	DOID:272	hepatic vascular disease	0.00822347	0.0189182	CYP2C9/PIK3R1	2
hsa-miR-128-3p	hsa04975	Fat digestion and absorption	0.19121	0.152578	ABCA1	1		hsa-miR-128-3p	DOID:4468	clear cell adenocarcinoma	0.00822347	0.0189182	PTEN/MTOR	2
hsa-miR-128-3p	hsa04973	Carbohydrate digestion and absorption	0.207065	0.163908	PIK3R1	1		hsa-miR-128-3p	DOID:3744	cervical squamous cell carcinoma	0.00833596	0.0190235	BAX/SMAD2/SNAI1	3
hsa-miR-128-3p	hsa04979	Cholesterol metabolism	0.218757	0.171789	ABCA1	1		hsa-miR-128-3p	DOID:5683	hereditary breast ovarian cancer	0.00851436	0.0192765	EGFR/PTEN/SNAI2/EPHB2/IGF1	5
hsa-miR-128-3p	hsa04913	Ovarian steroidogenesis	0.222617	0.17275	IGF1	1		hsa-miR-128-3p	DOID:12449	aplastic anemia	0.00865362	0.0194375	BAX/SPTAN1/MTOR	3
hsa-miR-128-3p	hsa05168	Herpes simplex virus 1 infection	0.223472	0.17275	FADD/BAX/MTOR/PIK3R1	4		hsa-miR-128-3p	DOID:0060118	thoracic disease	0.00890606	0.0195429	EGFR/PTEN	2
hsa-miR-128-3p	hsa04621	NOD-like receptor signaling pathway	0.22827	0.175091	FADD/MAPK14	2		hsa-miR-128-3p	DOID:13515	tuberous sclerosis	0.00890606	0.0195429	BAX/MTOR	2
hsa-miR-128-3p	hsa04923	Regulation of lipolysis in adipocytes	0.241639	0.18392	PIK3R1	1		hsa-miR-128-3p	DOID:3463	breast disease	0.00890606	0.0195429	EGFR/PTEN	2
hsa-miR-128-3p	hsa04730	Long-term depression	0.25653	0.193763	IGF1	1		hsa-miR-128-3p	DOID:5041	esophageal cancer	0.00933992	0.0203384	EGFR/RXRA/BAX/IGF1	4
hsa-miR-128-3p	hsa00590	Arachidonic acid metabolism	0.260207	0.195052	CYP2C9	1		hsa-miR-128-3p	DOID:10952	nephritis	0.00978995	0.0211569	CSF1/RXRA/SMAD2/LGALS3	4
hsa-miR-128-3p	hsa05014	Amyotrophic lateral sclerosis	0.264462	0.195561	BAX/MAPK14/MTOR	3		hsa-miR-128-3p	DOID:4905	pancreatic carcinoma	0.0111102	0.0238296	EGFR/FBXW7/PTEN/EPHB2/IGF1	5
hsa-miR-128-3p	hsa05203	Viral carcinogenesis	0.26484	0.195561	BAX/PIK3R1	2		hsa-miR-128-3p	DOID:0050737	autosomal recessive disease	0.0115341	0.0245542	E2F3/BMI1/BAX/MAPK14/MTOR/IGF1	6
hsa-miR-128-3p	hsa05217	Basal cell carcinoma	0.26751	0.19607	BAX	1		hsa-miR-128-3p	DOID:3193	peripheral nerve sheath neoplasm	0.0118788	0.024916	EGFR/PTEN	2
hsa-miR-128-3p	hsa04929	GnRH secretion	0.271135	0.197265	PIK3R1	1		hsa-miR-128-3p	DOID:4798	aggressive systemic mastocytosis	0.0118788	0.024916	NTRK3/KLF4	2
hsa-miR-128-3p	hsa05321	Inflammatory bowel disease	0.274742	0.198431	SMAD2	1		hsa-miR-128-3p	DOID:657	adenoma	0.012518	0.0260652	EGFR/VEGFC/BAX/RET/SMAD2/MTOR	6
hsa-miR-128-3p	hsa00010	Glycolysis / Gluconeogenesis	0.281905	0.201018	PFKL	1		hsa-miR-128-3p	DOID:50	thyroid gland disease	0.0127886	0.0264357	BAX/RET/IGF1/LGALS3	4
hsa-miR-128-3p	hsa00830	Retinol metabolism	0.28546	0.201018	CYP2C9	1		hsa-miR-128-3p	DOID:4074	pancreas adenocarcinoma	0.0133396	0.0273762	EGFR/FBXW7/PTEN/IGF1	4
hsa-miR-128-3p	hsa05031	Amphetamine addiction	0.288998	0.201018	SIRT1	1		hsa-miR-128-3p	DOID:0060058	lymphoma	0.0138552	0.0282313	BMI1/BAX/PIK3R1	3
hsa-miR-128-3p	hsa05204	Chemical carcinogenesis - DNA adducts	0.288998	0.201018	CYP2C9	1		hsa-miR-128-3p	DOID:3277	thymus cancer	0.0152254	0.0305863	EGFR/PTEN	2
hsa-miR-128-3p	hsa05211	Renal cell carcinoma	0.288998	0.201018	PIK3R1	1		hsa-miR-128-3p	DOID:3443	mammary Paget's disease	0.0152254	0.0305863	CSF1/MAPK14	2
hsa-miR-128-3p	hsa04810	Regulation of actin cytoskeleton	0.290514	0.201018	EGFR/PIK3R1	2		hsa-miR-128-3p	DOID:3146	lipid metabolism disorder	0.0156057	0.0311311	EGFR/ABCA1/IGF1	3
hsa-miR-128-3p	hsa00982	Drug metabolism - cytochrome P450	0.299511	0.205804	CYP2C9	1		hsa-miR-128-3p	DOID:1927	sphingolipidosis	0.0161184	0.0319305	SREBF2/ABCA1	2
hsa-miR-128-3p	hsa00562	Inositol phosphate metabolism	0.302981	0.206753	PTEN	1		hsa-miR-128-3p	DOID:526	Human immunodeficiency virus infectious disease	0.0169653	0.0331204	SIRT1/CSF1/SNAI2/BAX	4
hsa-miR-128-3p	hsa01230	Biosynthesis of amino acids	0.309871	0.207524	PFKL	1		hsa-miR-128-3p	DOID:1923	sex differentiation disease	0.0170334	0.0331204	PTEN/IGF1	2
hsa-miR-128-3p	hsa03320	PPAR signaling pathway	0.309871	0.207524	RXRA	1		hsa-miR-128-3p	DOID:9538	multiple myeloma	0.0170674	0.0331204	BMI1/EPHB2/SMAD2/MTOR/IGF1	5
hsa-miR-128-3p	hsa05133	Pertussis	0.313292	0.207524	MAPK14	1		hsa-miR-128-3p	DOID:74	hematopoietic system disease	0.0175119	0.0337534	NTRK3/KLF4/BAX/SPTAN1/MTOR/IGF1/PIK3R1	7
hsa-miR-128-3p	hsa04714	Thermogenesis	0.316116	0.207524	MAPK14/MTOR	2		hsa-miR-128-3p	DOID:0060089	endocrine organ benign neoplasm	0.0189576	0.0362946	BAX/RET/LGALS3	3
hsa-miR-128-3p	hsa05100	Bacterial invasion of epithelial cells	0.316696	0.207524	PIK3R1	1		hsa-miR-128-3p	DOID:349	systemic mastocytosis	0.0199076	0.0373612	NTRK3/KLF4	2
hsa-miR-128-3p	hsa05140	Leishmaniasis	0.316696	0.207524	MAPK14	1		hsa-miR-128-3p	DOID:3973	thyroid medullary carcinoma	0.0199076	0.0373612	RET/MTOR	2
hsa-miR-128-3p	hsa00980	Metabolism of xenobiotics by cytochrome P450	0.320083	0.208364	CYP2C9	1		hsa-miR-128-3p	DOID:866	vein disease	0.0199076	0.0373612	CYP2C9/IGF1	2
hsa-miR-128-3p	hsa03018	RNA degradation	0.323454	0.209182	PFKL	1		hsa-miR-128-3p	DOID:10591	pre-eclampsia	0.0208668	0.0389054	VEGFC/ADORA2B/CSF1/MAPK14/IGF1	5
hsa-miR-128-3p	hsa04662	B cell receptor signaling pathway	0.333469	0.214259	PIK3R1	1		hsa-miR-128-3p	DOID:5844	myocardial infarction	0.0211578	0.0391918	SOX2/SREBF2/ABCA1/CYP2C9/IGF1	5
hsa-miR-128-3p	hsa04512	ECM-receptor interaction	0.353068	0.223943	RELN	1		hsa-miR-128-3p	DOID:4866	salivary gland adenoid cystic carcinoma	0.0219287	0.0403577	SNAI2/LGALS3	2
hsa-miR-128-3p	hsa04540	Gap junction	0.353068	0.223943	EGFR	1		hsa-miR-128-3p	DOID:8432	polycythemia	0.02297	0.0420031	IGF1/PIK3R1	2
hsa-miR-128-3p	hsa04976	Bile secretion	0.356279	0.224541	RXRA	1		hsa-miR-128-3p	DOID:4961	bone marrow disease	0.0251127	0.0456288	IGF1/PIK3R1	2
hsa-miR-128-3p	hsa05410	Hypertrophic cardiomyopathy	0.359475	0.225121	IGF1	1		hsa-miR-128-3p	DOID:2043	hepatitis B	0.0259414	0.0464458	PTEN/SREBF1/RXRA/MAPK14	4
hsa-miR-128-3p	hsa04658	Th1 and Th2 cell differentiation	0.36582	0.227654	MAPK14	1		hsa-miR-128-3p	DOID:12603	acute leukemia	0.0261654	0.0464458	EGFR/BMI1/FBXW7	3
hsa-miR-128-3p	hsa05323	Rheumatoid arthritis	0.36897	0.228179	CSF1	1		hsa-miR-128-3p	DOID:3069	astrocytoma	0.0261654	0.0464458	BAX/PIK3R1/LGALS3	3
hsa-miR-128-3p	hsa05414	Dilated cardiomyopathy	0.378328	0.232513	IGF1	1		hsa-miR-128-3p	DOID:350	mastocytosis	0.0262136	0.0464458	NTRK3/KLF4	2
hsa-miR-128-3p	hsa04666	Fc gamma R-mediated phagocytosis	0.381417	0.232964	PIK3R1	1		hsa-miR-128-3p	DOID:3458	breast adenocarcinoma	0.0273339	0.0481319	CSF1/MAPK14	2
hsa-miR-128-3p	hsa04640	Hematopoietic cell lineage	0.38755	0.235258	CSF1	1		hsa-miR-128-3p	DOID:1826	epilepsy syndrome	0.0276698	0.0484244	DCX/RELN/EGFR/SPTAN1	4
hsa-miR-128-3p	hsa04061	Viral protein interaction with cytokine and cytokine receptor	0.390594	0.23566	CSF1	1		hsa-miR-128-3p	DOID:10579	leukodystrophy	0.032004	0.055668	MAPK14/MTOR	2
hsa-miR-128-3p	hsa05146	Amoebiasis	0.396639	0.237857	PIK3R1	1		hsa-miR-128-3p	DOID:9970	obesity	0.0326919	0.0565199	SREBF1/ABCA1/ISL1/IGF1/LGALS3	5
hsa-miR-128-3p	hsa05145	Toxoplasmosis	0.425996	0.252583	MAPK14	1		hsa-miR-128-3p	DOID:3376	bone osteosarcoma	0.0332175	0.0568206	BAX/IGF1	2
hsa-miR-128-3p	hsa04060	Cytokine-cytokine receptor interaction	0.427975	0.252583	TGFBR1/CSF1	2		hsa-miR-128-3p	DOID:1107	esophageal carcinoma	0.0332642	0.0568206	EGFR/RXRA/BAX	3
hsa-miR-128-3p	hsa04725	Cholinergic synapse	0.428853	0.252583	PIK3R1	1		hsa-miR-128-3p	DOID:4948	gallbladder carcinoma	0.0344489	0.0584941	EGFR/VEGFC	2
hsa-miR-128-3p	hsa01200	Carbon metabolism	0.434528	0.252914	PFKL	1		hsa-miR-128-3p	DOID:3121	gallbladder cancer	0.035698	0.0602564	EGFR/VEGFC	2
hsa-miR-128-3p	hsa04726	Serotonergic synapse	0.434528	0.252914	CYP2C9	1		hsa-miR-128-3p	DOID:0070004	myeloma	0.0367137	0.0616063	BMI1/EPHB2/SMAD2/MTOR/IGF1	5
hsa-miR-128-3p	hsa05016	Huntington disease	0.446641	0.258444	BAX/MTOR	2		hsa-miR-128-3p	DOID:9455	lipid storage disease	0.0382548	0.0638169	SREBF1/SREBF2/ABCA1	3
hsa-miR-128-3p	hsa04650	Natural killer cell mediated cytotoxicity	0.477985	0.274874	PIK3R1	1		hsa-miR-128-3p	DOID:4960	bone marrow cancer	0.0388355	0.064409	BMI1/EPHB2/SMAD2/MTOR/IGF1	5
hsa-miR-128-3p	hsa04728	Dopaminergic synapse	0.48059	0.274874	MAPK14	1		hsa-miR-128-3p	DOID:655	inherited metabolic disorder	0.0401444	0.066195	EGFR/SREBF1/SREBF2/ABCA1/IGF1	5
hsa-miR-128-3p	hsa04270	Vascular smooth muscle contraction	0.485763	0.276235	ADORA2B	1		hsa-miR-128-3p	DOID:2841	asthma	0.04127	0.0676598	BAX/SMAD2/LGALS3	3
hsa-miR-128-3p	hsa04120	Ubiquitin mediated proteolysis	0.505955	0.286074	FBXW7	1		hsa-miR-128-3p	DOID:6000	congestive heart failure	0.0416928	0.0679624	PDK1/MAPK14/IGF1/LGALS3	4
hsa-miR-128-3p	hsa04723	Retrograde endocannabinoid signaling	0.520589	0.292676	MAPK14	1		hsa-miR-128-3p	DOID:1682	congenital heart disease	0.043551	0.0701893	NTRK3/CYP2C9	2
hsa-miR-128-3p	hsa04261	Adrenergic signaling in cardiomyocytes	0.525373	0.293696	MAPK14	1		hsa-miR-128-3p	DOID:3829	pituitary adenoma	0.043551	0.0701893	BAX/RET	2
hsa-miR-128-3p	hsa04921	Oxytocin signaling pathway	0.534801	0.297287	EGFR	1		hsa-miR-128-3p	DOID:1883	hepatitis C	0.0439741	0.070473	EGFR/SREBF1/MTOR/IGF1	4
hsa-miR-128-3p	hsa04141	Protein processing in endoplasmic reticulum	0.572873	0.316672	BAX	1		hsa-miR-128-3p	DOID:8692	myeloid leukemia	0.0476519	0.0759403	BMI1/BAX/IGF1	3
hsa-miR-128-3p	hsa05034	Alcoholism	0.605921	0.333079	ADORA2B	1		hsa-miR-128-3p	DOID:3393	coronary artery disease	0.0480739	0.0761873	SOX2/SREBF2/ABCA1/CYP2C9/IGF1	5
hsa-miR-128-3p	hsa04062	Chemokine signaling pathway	0.615727	0.3366	PIK3R1	1		hsa-miR-128-3p	DOID:37	skin disease	0.0490644	0.0773275	EGFR/RXRA/BAX/SMAD2/IGF1	5
hsa-miR-128-3p	hsa04024	cAMP signaling pathway	0.668082	0.363214	PIK3R1	1		hsa-miR-128-3p	DOID:3748	esophagus squamous cell carcinoma	0.0505397	0.0784597	RXRA/BAX	2
hsa-miR-128-3p	hsa05012	Parkinson disease	0.735842	0.397867	BAX	1		hsa-miR-128-3p	DOID:715	T-cell leukemia	0.0505397	0.0784597	BMI1/PTEN	2
hsa-miR-128-3p	hsa04080	Neuroactive ligand-receptor interaction	0.838417	0.450865	ADORA2B	1		hsa-miR-128-3p	DOID:2355	anemia	0.0506079	0.0784597	BAX/SPTAN1/MTOR/IGF1	4
								hsa-miR-128-3p	DOID:1100	ovarian disease	0.0519833	0.0801563	POU5F1/IGF1	2
								hsa-miR-128-3p	DOID:3211	lysosomal storage disease	0.054494	0.0827969	SREBF1/SREBF2/ABCA1	3
								hsa-miR-128-3p	DOID:12185	otosclerosis	0.0560177	0.0827969	RELN	1
								hsa-miR-128-3p	DOID:2438	dermis tumor	0.0560177	0.0827969	SOX2	1
								hsa-miR-128-3p	DOID:3314	angiomyolipoma	0.0560177	0.0827969	EGFR	1
								hsa-miR-128-3p	DOID:3493	signet ring cell adenocarcinoma	0.0560177	0.0827969	SOX2	1
								hsa-miR-128-3p	DOID:3737	verrucous carcinoma	0.0560177	0.0827969	EGFR	1
								hsa-miR-128-3p	DOID:4418	cutaneous fibrous histiocytoma	0.0560177	0.0827969	SOX2	1
								hsa-miR-128-3p	DOID:5200	urinary tract obstruction	0.0560177	0.0827969	CSF1	1
								hsa-miR-128-3p	DOID:1443	cerebral degeneration	0.056402	0.0829351	MAPK14/MTOR	2
								hsa-miR-128-3p	DOID:1176	bronchial disease	0.0571761	0.0836423	BAX/SMAD2/LGALS3	3
								hsa-miR-128-3p	DOID:1074	kidney failure	0.0599207	0.08721	PTEN/SREBF1/SREBF2	3
								hsa-miR-128-3p	DOID:2277	gonadal disease	0.0609482	0.0876438	PTEN/IGF1	2
								hsa-miR-128-3p	DOID:1387	hypolipoproteinemia	0.0614477	0.0876438	ABCA1	1
								hsa-miR-128-3p	DOID:2444	hyperpituitarism	0.0614477	0.0876438	IGF1	1
								hsa-miR-128-3p	DOID:3507	dermatofibrosarcoma protuberans	0.0614477	0.0876438	SOX2	1
								hsa-miR-128-3p	DOID:635	acquired immunodeficiency syndrome	0.062491	0.0882494	SNAI2/BAX	2
								hsa-miR-128-3p	DOID:9835	refractive error	0.062491	0.0882494	SOX2/IGF1	2
								hsa-miR-128-3p	DOID:10747	lymphoid leukemia	0.0640472	0.0895603	BMI1/PTEN	2
								hsa-miR-128-3p	DOID:5409	lung small cell carcinoma	0.0640472	0.0895603	RET/LGALS3	2
								hsa-miR-128-3p	DOID:0060082	breast benign neoplasm	0.066847	0.0908047	IGF1	1
								hsa-miR-128-3p	DOID:0060097	thoracic benign neoplasm	0.066847	0.0908047	IGF1	1
								hsa-miR-128-3p	DOID:12120	pulmonary alveolar proteinosis	0.066847	0.0908047	ABCG1	1
								hsa-miR-128-3p	DOID:3500	gallbladder adenocarcinoma	0.066847	0.0908047	EGFR	1
								hsa-miR-128-3p	DOID:5688	Werner syndrome	0.066847	0.0908047	MAPK14	1
								hsa-miR-128-3p	DOID:962	neurofibroma	0.066847	0.0908047	EGFR	1
								hsa-miR-128-3p	DOID:11612	polycystic ovary syndrome	0.0695107	0.0939755	PTEN/IGF1/PIK3R1	3
								hsa-miR-128-3p	DOID:1564	fungal infectious disease	0.0704016	0.094731	PTEN/MAPK14	2
								hsa-miR-128-3p	DOID:2154	nephroblastoma	0.0720216	0.095373	FBXW7/RET	2
								hsa-miR-128-3p	DOID:6432	pulmonary hypertension	0.0720216	0.095373	ABCA1/ABCG1	2
								hsa-miR-128-3p	DOID:13533	osteopetrosis	0.072216	0.095373	CSF1	1
								hsa-miR-128-3p	DOID:8584	Burkitt lymphoma	0.072216	0.095373	BAX	1
								hsa-miR-128-3p	DOID:16	integumentary system disease	0.0739572	0.0972224	EGFR/RXRA/BAX/SMAD2/IGF1	5
								hsa-miR-128-3p	DOID:12361	Graves' disease	0.0769543	0.0987657	BAX/IGF1	2
								hsa-miR-128-3p	DOID:28	endocrine system disease	0.0771605	0.0987657	PTEN/BAX/RET/IGF1/LGALS3	5
								hsa-miR-128-3p	DOID:1019	osteomyelitis	0.0775548	0.0987657	BAX	1
								hsa-miR-128-3p	DOID:12241	beta thalassemia	0.0775548	0.0987657	IGF1	1
								hsa-miR-128-3p	DOID:12689	acoustic neuroma	0.0775548	0.0987657	EGFR	1
								hsa-miR-128-3p	DOID:5408	Paget's disease of bone	0.0775548	0.0987657	CSF1	1
								hsa-miR-128-3p	DOID:6419	tetralogy of Fallot	0.0775548	0.0987657	NTRK3	1
								hsa-miR-128-3p	DOID:1168	familial hyperlipidemia	0.0803014	0.101809	EGFR/IGF1	2
								hsa-miR-128-3p	DOID:0060101	benign glioma	0.0828635	0.102773	MTOR	1
								hsa-miR-128-3p	DOID:11202	primary hyperparathyroidism	0.0828635	0.102773	RET	1
								hsa-miR-128-3p	DOID:11383	cryptorchidism	0.0828635	0.102773	EGFR	1
								hsa-miR-128-3p	DOID:12176	goiter	0.0828635	0.102773	IGF1	1
								hsa-miR-128-3p	DOID:4844	benign ependymoma	0.0828635	0.102773	MTOR	1
								hsa-miR-128-3p	DOID:10808	gastric ulcer	0.0881423	0.106995	POU5F1	1
								hsa-miR-128-3p	DOID:1993	rectum cancer	0.0881423	0.106995	BAX	1
								hsa-miR-128-3p	DOID:2256	osteochondrodysplasia	0.0881423	0.106995	IGF1	1
								hsa-miR-128-3p	DOID:3319	lymphangioleiomyomatosis	0.0881423	0.106995	VEGFC	1
								hsa-miR-128-3p	DOID:5166	endometrial stromal tumor	0.0881423	0.106995	SUZ12	1
								hsa-miR-128-3p	DOID:0060005	autoimmune disease of endocrine system	0.0888636	0.107413	BAX/IGF1	2
								hsa-miR-128-3p	DOID:14330	Parkinson's disease	0.0917503	0.109185	FADD/RET/IGF1	3
								hsa-miR-128-3p	DOID:10487	Hirschsprung's disease	0.0933914	0.109185	RET	1
								hsa-miR-128-3p	DOID:10762	portal hypertension	0.0933914	0.109185	PIK3R1	1
								hsa-miR-128-3p	DOID:1508	candidiasis	0.0933914	0.109185	MAPK14	1
								hsa-miR-128-3p	DOID:1969	cerebral palsy	0.0933914	0.109185	IGF1	1
								hsa-miR-128-3p	DOID:47	prostate disease	0.0933914	0.109185	EGFR	1
								hsa-miR-128-3p	DOID:8923	skin melanoma	0.0933914	0.109185	BAX	1
								hsa-miR-128-3p	DOID:9675	pulmonary emphysema	0.0933914	0.109185	BAX	1
								hsa-miR-128-3p	DOID:9408	acute myocardial infarction	0.0976863	0.113278	SOX2/IGF1	2
								hsa-miR-128-3p	DOID:9500	leukocyte disease	0.0976863	0.113278	NTRK3/KLF4	2
								hsa-miR-128-3p	DOID:200	giant cell tumor	0.0986109	0.113428	CSF1	1
								hsa-miR-128-3p	DOID:8719	in situ carcinoma	0.0986109	0.113428	NANOG	1
								hsa-miR-128-3p	DOID:9452	fatty liver disease	0.103096	0.118111	SREBF1/SREBF2	2
								hsa-miR-128-3p	DOID:11372	megacolon	0.103801	0.118442	RET	1
								hsa-miR-128-3p	DOID:7998	hyperthyroidism	0.104918	0.11924	BAX/IGF1	2
								hsa-miR-128-3p	DOID:1380	endometrial cancer	0.106749	0.120011	BMI1/SUZ12	2
								hsa-miR-128-3p	DOID:1037	lymphoblastic leukemia	0.108563	0.120011	BMI1/FBXW7/PTEN/BAX/SMAD2	5
								hsa-miR-128-3p	DOID:363	uterine cancer	0.108588	0.120011	BMI1/SUZ12	2
								hsa-miR-128-3p	DOID:10883	herpangina	0.108962	0.120011	NANOG	1
								hsa-miR-128-3p	DOID:3302	chordoma	0.108962	0.120011	LGALS3	1
								hsa-miR-128-3p	DOID:3303	notochordal cancer	0.108962	0.120011	LGALS3	1
								hsa-miR-128-3p	DOID:4990	essential tremor	0.108962	0.120011	CYP2C9	1
								hsa-miR-128-3p	DOID:540	strabismus	0.108962	0.120011	IGF1	1
								hsa-miR-128-3p	DOID:2742	auditory system disease	0.112293	0.123204	RELN/EGFR	2
								hsa-miR-128-3p	DOID:10575	calcium metabolism disease	0.114094	0.123283	RET	1
								hsa-miR-128-3p	DOID:4254	osteosclerosis	0.114094	0.123283	CSF1	1
								hsa-miR-128-3p	DOID:4539	labyrinthine disease	0.114094	0.123283	RELN	1
								hsa-miR-128-3p	DOID:53	pituitary gland disease	0.114094	0.123283	IGF1	1
								hsa-miR-128-3p	DOID:0050032	mineral metabolism disease	0.119197	0.124551	RET	1
								hsa-miR-128-3p	DOID:0060071	pre-malignant neoplasm	0.119197	0.124551	NANOG	1
								hsa-miR-128-3p	DOID:10933	obsessive-compulsive disorder	0.119197	0.124551	NTRK3	1
								hsa-miR-128-3p	DOID:11123	Henoch-Schoenlein purpura	0.119197	0.124551	IGF1	1
								hsa-miR-128-3p	DOID:1557	hypersensitivity reaction type III disease	0.119197	0.124551	IGF1	1
								hsa-miR-128-3p	DOID:631	fibromyalgia	0.119197	0.124551	IGF1	1
								hsa-miR-128-3p	DOID:640	encephalomyelitis	0.119197	0.124551	FADD	1
								hsa-miR-128-3p	DOID:6741	bilateral breast cancer	0.119197	0.124551	SOX2	1
								hsa-miR-128-3p	DOID:9809	hypersensitivity vasculitis	0.119197	0.124551	IGF1	1
								hsa-miR-128-3p	DOID:706	mature B-cell neoplasm	0.124271	0.128909	BAX	1
								hsa-miR-128-3p	DOID:707	B-cell lymphoma	0.124271	0.128909	BAX	1
								hsa-miR-128-3p	DOID:9352	type 2 diabetes mellitus	0.125379	0.129257	ISL1/IGF1/LGALS3	3
								hsa-miR-128-3p	DOID:9119	acute myeloid leukemia	0.125513	0.129257	BAX/IGF1	2
								hsa-miR-128-3p	DOID:169	neuroendocrine tumor	0.129316	0.131278	BAX	1
								hsa-miR-128-3p	DOID:3907	lung squamous cell carcinoma	0.129316	0.131278	MTOR	1
								hsa-miR-128-3p	DOID:6543	acne	0.129316	0.131278	IGF1	1
								hsa-miR-128-3p	DOID:9098	sebaceous gland disease	0.129316	0.131278	IGF1	1
								hsa-miR-128-3p	DOID:0050890	synucleinopathy	0.131808	0.133333	FADD/RET/IGF1	3
								hsa-miR-128-3p	DOID:11613	hyperandrogenism	0.134333	0.13352	IGF1	1
								hsa-miR-128-3p	DOID:13543	hyperparathyroidism	0.134333	0.13352	RET	1
								hsa-miR-128-3p	DOID:13810	familial hypercholesterolemia	0.134333	0.13352	EGFR	1
								hsa-miR-128-3p	DOID:4531	mucoepidermoid carcinoma	0.134333	0.13352	EGFR	1
								hsa-miR-128-3p	DOID:5113	nutritional deficiency disease	0.134333	0.13352	IGF1	1
								hsa-miR-128-3p	DOID:1036	chronic leukemia	0.135722	0.134432	BMI1/PTEN/BAX	3
								hsa-miR-128-3p	DOID:8469	influenza	0.13713	0.135357	BAX/PIK3R1	2
								hsa-miR-128-3p	DOID:0050851	glomerulosclerosis	0.139322	0.135643	SMAD2	1
								hsa-miR-128-3p	DOID:1312	focal segmental glomerulosclerosis	0.139322	0.135643	SMAD2	1
								hsa-miR-128-3p	DOID:205	hyperostosis	0.139322	0.135643	CSF1	1
								hsa-miR-128-3p	DOID:3192	neurilemmoma	0.139322	0.135643	EGFR	1
								hsa-miR-128-3p	DOID:768	retinoblastoma	0.143028	0.138116	E2F3/IGF1	2
								hsa-miR-128-3p	DOID:771	retinal cell cancer	0.143028	0.138116	E2F3/IGF1	2
								hsa-miR-128-3p	DOID:10159	osteonecrosis	0.144283	0.138116	SREBF1	1
								hsa-miR-128-3p	DOID:3275	thymoma	0.144283	0.138116	PTEN	1
								hsa-miR-128-3p	DOID:780	placenta disease	0.144283	0.138116	IGF1	1
								hsa-miR-128-3p	DOID:4645	retinal cancer	0.146991	0.140238	E2F3/IGF1	2
								hsa-miR-128-3p	DOID:11201	parathyroid gland disease	0.149216	0.140946	RET	1
								hsa-miR-128-3p	DOID:2001	neuroma	0.149216	0.140946	EGFR	1
								hsa-miR-128-3p	DOID:8552	chronic myeloid leukemia	0.149216	0.140946	BMI1	1
								hsa-miR-128-3p	DOID:3007	breast ductal carcinoma	0.15412	0.144621	NEK2	1
								hsa-miR-128-3p	DOID:9834	hyperopia	0.15412	0.144621	IGF1	1
								hsa-miR-128-3p	DOID:0050338	primary bacterial infectious disease	0.155885	0.145797	CTDSP1/MAPK14/IGF1	3
								hsa-miR-128-3p	DOID:3770	pulmonary fibrosis	0.156996	0.146357	CSF1/IGF1	2
								hsa-miR-128-3p	DOID:5353	colonic disease	0.158998	0.14774	RET	1
								hsa-miR-128-3p	DOID:4610	intestinal benign neoplasm	0.163847	0.150773	KLF4	1
								hsa-miR-128-3p	DOID:5100	middle ear disease	0.163847	0.150773	EGFR	1
								hsa-miR-128-3p	DOID:8029	sporadic breast cancer	0.163847	0.150773	PTEN	1
								hsa-miR-128-3p	DOID:0060115	nervous system benign neoplasm	0.173465	0.15759	EGFR	1
								hsa-miR-128-3p	DOID:0060121	integumentary system benign neoplasm	0.173465	0.15759	SOX2	1
								hsa-miR-128-3p	DOID:3165	skin benign neoplasm	0.173465	0.15759	SOX2	1
								hsa-miR-128-3p	DOID:3355	fibrosarcoma	0.173465	0.15759	SOX2	1
								hsa-miR-128-3p	DOID:13250	diarrhea	0.178233	0.161407	EGFR	1
								hsa-miR-128-3p	DOID:2596	larynx cancer	0.182974	0.165176	PTEN	1
								hsa-miR-128-3p	DOID:0080015	physical disorder	0.183578	0.165199	EGFR/PTEN	2
								hsa-miR-128-3p	DOID:5158	pleural cancer	0.187688	0.16735	EGFR	1
								hsa-miR-128-3p	DOID:7474	malignant pleural mesothelioma	0.187688	0.16735	EGFR	1
								hsa-miR-128-3p	DOID:1485	cystic fibrosis	0.187729	0.16735	BAX/IGF1	2
								hsa-miR-128-3p	DOID:0060116	sensory system cancer	0.18981	0.168154	E2F3/IGF1	2
								hsa-miR-128-3p	DOID:2174	ocular cancer	0.18981	0.168154	E2F3/IGF1	2
								hsa-miR-128-3p	DOID:0080005	bone remodeling disease	0.193981	0.171318	CSF1/IGF1	2
								hsa-miR-128-3p	DOID:883	parasitic helminthiasis infectious disease	0.197038	0.172946	MAPK14	1
								hsa-miR-128-3p	DOID:9261	nasopharynx carcinoma	0.197038	0.172946	BMI1	1
								hsa-miR-128-3p	DOID:2473	opportunistic mycosis	0.201673	0.176472	MAPK14	1
								hsa-miR-128-3p	DOID:104	bacterial infectious disease	0.203209	0.177272	CTDSP1/MAPK14/IGF1	3
								hsa-miR-128-3p	DOID:0060119	pharynx cancer	0.206281	0.177778	BMI1	1
								hsa-miR-128-3p	DOID:1279	ocular motility disease	0.206281	0.177778	IGF1	1
								hsa-miR-128-3p	DOID:3111	cystadenocarcinoma	0.206281	0.177778	EGFR	1
								hsa-miR-128-3p	DOID:3114	serous cystadenocarcinoma	0.206281	0.177778	EGFR	1
								hsa-miR-128-3p	DOID:0060060	non-Hodgkin lymphoma	0.210864	0.180636	BAX	1
								hsa-miR-128-3p	DOID:5157	benign pleural mesothelioma	0.210864	0.180636	EGFR	1
								hsa-miR-128-3p	DOID:0050136	systemic mycosis	0.215421	0.182892	MAPK14	1
								hsa-miR-128-3p	DOID:10923	sickle cell anemia	0.215421	0.182892	IGF1	1
								hsa-miR-128-3p	DOID:3298	vaccinia	0.215421	0.182892	BAX	1
								hsa-miR-128-3p	DOID:0050567	orofacial cleft	0.219952	0.184001	EGFR	1
								hsa-miR-128-3p	DOID:0060095	uterine benign neoplasm	0.219952	0.184001	IGF1	1
								hsa-miR-128-3p	DOID:13223	uterine fibroid	0.219952	0.184001	IGF1	1
								hsa-miR-128-3p	DOID:5426	premature ovarian failure	0.219952	0.184001	POU5F1	1
								hsa-miR-128-3p	DOID:674	cleft palate	0.219952	0.184001	EGFR	1
								hsa-miR-128-3p	DOID:1459	hypothyroidism	0.224458	0.187221	IGF1	1
								hsa-miR-128-3p	DOID:399	tuberculosis	0.225612	0.187635	CTDSP1/MAPK14	2
								hsa-miR-128-3p	DOID:5295	intestinal disease	0.227738	0.188206	MAPK14/RET	2
								hsa-miR-128-3p	DOID:0060086	female reproductive organ benign neoplasm	0.228938	0.188206	IGF1	1
								hsa-miR-128-3p	DOID:0080008	ischemic bone disease	0.228938	0.188206	SREBF1	1
								hsa-miR-128-3p	DOID:11830	myopia	0.228938	0.188206	IGF1	1
								hsa-miR-128-3p	DOID:161	keratosis	0.233393	0.190769	EGFR	1
								hsa-miR-128-3p	DOID:3602	toxic encephalopathy	0.233393	0.190769	BAX	1
								hsa-miR-128-3p	DOID:0050622	reproductive organ benign neoplasm	0.237822	0.193282	IGF1	1
								hsa-miR-128-3p	DOID:767	muscular atrophy	0.237822	0.193282	IGF1	1
								hsa-miR-128-3p	DOID:345	uterine disease	0.242227	0.196302	IGF1	1
								hsa-miR-128-3p	DOID:10241	thalassemia	0.246606	0.198163	IGF1	1
								hsa-miR-128-3p	DOID:3328	temporal lobe epilepsy	0.246606	0.198163	RELN	1
								hsa-miR-128-3p	DOID:7693	abdominal aortic aneurysm	0.246606	0.198163	TGFBR1	1
								hsa-miR-128-3p	DOID:0050624	gastrointestinal system benign neoplasm	0.250961	0.200532	KLF4	1
								hsa-miR-128-3p	DOID:627	severe combined immunodeficiency	0.250961	0.200532	BMI1	1
								hsa-miR-128-3p	DOID:3082	interstitial lung disease	0.255494	0.203584	CSF1/IGF1	2
								hsa-miR-128-3p	DOID:12858	Huntington's disease	0.259597	0.205134	IGF1	1
								hsa-miR-128-3p	DOID:628	combined T cell and B cell immunodeficiency	0.259597	0.205134	BMI1	1
								hsa-miR-128-3p	DOID:987	alopecia	0.259597	0.205134	IGF1	1
								hsa-miR-128-3p	DOID:7166	thyroiditis	0.263879	0.207942	RET	1
								hsa-miR-128-3p	DOID:2018	hyperinsulinism	0.268136	0.210714	IGF1	1
								hsa-miR-128-3p	DOID:0080006	bone development disease	0.272369	0.211708	IGF1	1
								hsa-miR-128-3p	DOID:1184	nephrotic syndrome	0.272369	0.211708	ABCA1	1
								hsa-miR-128-3p	DOID:5183	hereditary Wilms' tumor	0.272369	0.211708	FBXW7	1
								hsa-miR-128-3p	DOID:6050	esophageal disease	0.272369	0.211708	SOX2	1
								hsa-miR-128-3p	DOID:2527	nephrosis	0.280763	0.21705	ABCA1	1
								hsa-miR-128-3p	DOID:2645	benign mesothelioma	0.280763	0.21705	EGFR	1
								hsa-miR-128-3p	DOID:2462	retinal vascular disease	0.284925	0.218491	IGF1	1
								hsa-miR-128-3p	DOID:3451	skin carcinoma	0.284925	0.218491	IGF1	1
								hsa-miR-128-3p	DOID:8947	diabetic retinopathy	0.284925	0.218491	IGF1	1
								hsa-miR-128-3p	DOID:110	lens disease	0.289063	0.218724	SIRT1	1
								hsa-miR-128-3p	DOID:1428	endocrine pancreas disease	0.289063	0.218724	IGF1	1
								hsa-miR-128-3p	DOID:2234	focal epilepsy	0.289063	0.218724	RELN	1
								hsa-miR-128-3p	DOID:4535	hypotrichosis	0.289063	0.218724	IGF1	1
								hsa-miR-128-3p	DOID:83	cataract	0.289063	0.218724	SIRT1	1
								hsa-miR-128-3p	DOID:8398	osteoarthritis	0.291916	0.220086	SIRT1/MAPK14	2
								hsa-miR-128-3p	DOID:11714	gestational diabetes	0.293178	0.220086	IGF1	1
								hsa-miR-128-3p	DOID:3627	aortic aneurysm	0.293178	0.220086	TGFBR1	1
								hsa-miR-128-3p	DOID:520	aortic disease	0.297269	0.222203	TGFBR1	1
								hsa-miR-128-3p	DOID:0060041	autism spectrum disorder	0.298334	0.222203	RELN/PTEN	2
								hsa-miR-128-3p	DOID:12849	autistic disorder	0.298334	0.222203	RELN/PTEN	2
								hsa-miR-128-3p	DOID:11984	hypertrophic cardiomyopathy	0.301337	0.223855	IGF1	1
								hsa-miR-128-3p	DOID:229	female reproductive system disease	0.304746	0.225799	POU5F1/IGF1	2
								hsa-miR-128-3p	DOID:643	progressive multifocal leukoencephalopathy	0.309405	0.228657	EGFR	1
								hsa-miR-128-3p	DOID:4029	gastritis	0.313404	0.230419	POU5F1	1
								hsa-miR-128-3p	DOID:421	hair disease	0.313404	0.230419	IGF1	1
								hsa-miR-128-3p	DOID:750	peptic ulcer disease	0.317381	0.232743	POU5F1	1
								hsa-miR-128-3p	DOID:0060040	pervasive developmental disorder	0.321797	0.235376	RELN/PTEN	2
								hsa-miR-128-3p	DOID:576	proteinuria	0.325267	0.237306	CYP2C9	1
								hsa-miR-128-3p	DOID:326	ischemia	0.328169	0.23833	E2F3/MAPK14	2
								hsa-miR-128-3p	DOID:12894	Sjogren's syndrome	0.329176	0.23833	SPTAN1	1
								hsa-miR-128-3p	DOID:2030	anxiety disorder	0.329176	0.23833	NTRK3	1
								hsa-miR-128-3p	DOID:5656	cranial nerve disease	0.333064	0.240534	IGF1	1
								hsa-miR-128-3p	DOID:2952	inner ear disease	0.336929	0.242099	RELN	1
								hsa-miR-128-3p	DOID:3326	purpura	0.336929	0.242099	IGF1	1
								hsa-miR-128-3p	DOID:0060049	autoimmune disease of urogenital tract	0.344594	0.246366	BMI1	1
								hsa-miR-128-3p	DOID:12236	primary biliary cirrhosis	0.344594	0.246366	BMI1	1
								hsa-miR-128-3p	DOID:480	movement disease	0.355929	0.253834	CYP2C9	1
								hsa-miR-128-3p	DOID:3565	meningioma	0.359665	0.255222	EGFR	1
								hsa-miR-128-3p	DOID:76	stomach disease	0.359665	0.255222	POU5F1	1
								hsa-miR-128-3p	DOID:0060037	developmental disorder of mental health	0.362889	0.256871	DCX/RELN/PTEN	3
								hsa-miR-128-3p	DOID:1040	chronic lymphocytic leukemia	0.363972	0.256999	PTEN/BAX	2
								hsa-miR-128-3p	DOID:2921	glomerulonephritis	0.367073	0.257912	SMAD2	1
								hsa-miR-128-3p	DOID:3247	rhabdomyosarcoma	0.367073	0.257912	EGFR	1
								hsa-miR-128-3p	DOID:633	myositis	0.374397	0.262412	IGF1	1
								hsa-miR-128-3p	DOID:2871	endometrial carcinoma	0.378027	0.264307	BMI1	1
								hsa-miR-128-3p	DOID:4043	skeletal muscle cancer	0.381638	0.266179	EGFR	1
								hsa-miR-128-3p	DOID:15	reproductive system disease	0.383531	0.266847	EGFR/POU5F1/IGF1	3
								hsa-miR-128-3p	DOID:289	endometriosis	0.399383	0.276527	IGF1	1
								hsa-miR-128-3p	DOID:2916	hypersensitivity reaction type IV disease	0.399383	0.276527	FADD	1
								hsa-miR-128-3p	DOID:10608	celiac disease	0.40979	0.283046	IGF1	1
								hsa-miR-128-3p	DOID:12930	dilated cardiomyopathy	0.41663	0.287076	IGF1	1
								hsa-miR-128-3p	DOID:11476	osteoporosis	0.426745	0.293337	IGF1	1
								hsa-miR-128-3p	DOID:0080011	bone resorption disease	0.430078	0.29421	IGF1	1
								hsa-miR-128-3p	DOID:381	arthropathy	0.430078	0.29421	CSF1	1
								hsa-miR-128-3p	DOID:3498	pancreatic ductal adenocarcinoma	0.433393	0.295768	EGFR	1
								hsa-miR-128-3p	DOID:4481	allergic rhinitis	0.436688	0.297306	EGFR	1
								hsa-miR-128-3p	DOID:2163	nasal cavity disease	0.443223	0.29961	EGFR	1
								hsa-miR-128-3p	DOID:2825	nose disease	0.443223	0.29961	EGFR	1
								hsa-miR-128-3p	DOID:4483	rhinitis	0.443223	0.29961	EGFR	1
								hsa-miR-128-3p	DOID:0060031	autoimmune disease of gastrointestinal tract	0.468629	0.315289	IGF1	1
								hsa-miR-128-3p	DOID:1686	glaucoma	0.468629	0.315289	BAX	1
								hsa-miR-128-3p	DOID:230	lateral sclerosis	0.474801	0.31869	IGF1	1
								hsa-miR-128-3p	DOID:824	periodontitis	0.501718	0.335966	CSF1	1
								hsa-miR-128-3p	DOID:10825	essential hypertension	0.507514	0.339051	IGF1	1
								hsa-miR-128-3p	DOID:3620	central nervous system cancer	0.513244	0.342078	EGFR	1
								hsa-miR-128-3p	DOID:974	upper respiratory tract disease	0.518908	0.345048	EGFR	1
								hsa-miR-128-3p	DOID:48	male reproductive system disease	0.538231	0.357064	EGFR	1
								hsa-miR-128-3p	DOID:0060036	intrinsic cardiomyopathy	0.543611	0.359796	IGF1	1
								hsa-miR-128-3p	DOID:3388	periodontal disease	0.554187	0.365947	CSF1	1
								hsa-miR-128-3p	DOID:0050700	cardiomyopathy	0.579591	0.381696	IGF1	1
								hsa-miR-128-3p	DOID:1059	intellectual disability	0.582052	0.381696	DCX	1
								hsa-miR-128-3p	DOID:1398	parasitic infectious disease	0.582052	0.381696	MAPK14	1
								hsa-miR-128-3p	DOID:2213	hemorrhagic disease	0.586931	0.383135	IGF1	1
								hsa-miR-128-3p	DOID:3310	atopic dermatitis	0.586931	0.383135	SMAD2	1
								hsa-miR-128-3p	DOID:3312	bipolar disorder	0.596525	0.388508	RELN	1
								hsa-miR-128-3p	DOID:1091	tooth disease	0.610507	0.396709	CSF1	1
								hsa-miR-128-3p	DOID:5679	retinal disease	0.616262	0.399538	BAX/IGF1	2
								hsa-miR-128-3p	DOID:26	pancreas disease	0.630596	0.407904	IGF1	1
								hsa-miR-128-3p	DOID:1247	blood coagulation disease	0.64967	0.419292	IGF1	1
								hsa-miR-128-3p	DOID:403	mouth disease	0.665814	0.428074	CSF1	1
								hsa-miR-128-3p	DOID:2723	dermatitis	0.66778	0.428074	SMAD2	1
								hsa-miR-128-3p	DOID:3324	mood disorder	0.66778	0.428074	RELN	1
								hsa-miR-128-3p	DOID:423	myopathy	0.674473	0.43043	SPTAN1/IGF1	2
								hsa-miR-128-3p	DOID:66	muscle tissue disease	0.674473	0.43043	SPTAN1/IGF1	2
								hsa-miR-128-3p	DOID:870	neuropathy	0.677441	0.43136	IGF1	1
								hsa-miR-128-3p	DOID:612	primary immunodeficiency disease	0.681229	0.432805	BMI1	1
								hsa-miR-128-3p	DOID:0080000	muscular disease	0.687895	0.436069	SPTAN1/IGF1	2
								hsa-miR-128-3p	DOID:0060038	specific developmental disorder	0.723418	0.457571	DCX	1
								hsa-miR-128-3p	DOID:8466	retinal degeneration	0.783203	0.49429	BAX	1

## Sheet: DISEASE Ontology
Supplemental Table X. Disease Ontology Analysis analysis
